# Supplementary material for: Atomic-level polarization in electric fields of defects for electrocatalysis
Source: Nat Commun. 2023 Nov 29;14:7849. doi: 10.1038/s41467-023-43689-y (PMC10686988; doi:10.1038/s41467-023-43689-y)
Supplement: Supplementary file 3 — Source data [file 41467_2023_43689_MOESM3_ESM.xlsx]

## Sheet: Figure 2d
1	0.09	1.2	0	1.7	1.7	1.9	0.17	2.4	4	2.6	0.3

## Sheet: Figure 2e
	0	0
	1	0.2131
	2	1.3684
	3	0.8727
	4	0.7307
	5	0.9601
	6	1.9221
	7	2.963
	8	2.9009

## Sheet: Figure 3b
0.1557	-0.24512	0.1276	1.3	0.1557	-0.798
0.1547	-0.24352	0.1266	1.15	0.1547	-0.79467
0.1537	-0.24288	0.1256	1.1	0.1537	-0.79333
0.1527	-0.24288	0.1246	0.7	0.1527	-0.79867
0.1517	-0.24416	0.1236	1.3	0.1517	-0.79667
0.1507	-0.24432	0.1226	0.45	0.1507	-0.79667
0.1497	-0.244	0.1216	0.6	0.1497	-0.79933
0.1487	-0.24352	0.1206	1.5	0.1487	-0.79867
0.1477	-0.24624	0.1196	0.55	0.1477	-0.79667
0.1467	-0.24512	0.1186	0.7	0.1467	-0.796
0.1457	-0.24656	0.1176	0.5	0.1457	-0.802
0.1447	-0.24704	0.1166	0.25	0.1447	-0.80067
0.1437	-0.24624	0.1156	0.2	0.1437	-0.802
0.1427	-0.24784	0.1146	0.15	0.1427	-0.802
0.1417	-0.24896	0.1136	-0.15	0.1417	-0.80667
0.1407	-0.2496	0.1126	-1	0.1407	-0.81533
0.1397	-0.24928	0.1116	-0.1	0.1397	-0.806
0.1387	-0.24912	0.1106	-0.4	0.1387	-0.79667
0.1377	-0.24768	0.1096	-0.4	0.1377	-0.8
0.1367	-0.24992	0.1086	-0.7	0.1367	-0.804
0.1357	-0.24992	0.1076	-1.3	0.1357	-0.808
0.1347	-0.25136	0.1066	-1.9	0.1347	-0.80733
0.1337	-0.25024	0.1056	-1.35	0.1337	-0.802
0.1327	-0.25152	0.1046	-1.4	0.1327	-0.80333
0.1317	-0.25056	0.1036	-1.7	0.1317	-0.8
0.1307	-0.25216	0.1026	-2.9	0.1307	-0.79933
0.1297	-0.25168	0.1016	-3.7	0.1297	-0.80133
0.1287	-0.25216	0.1006	-3.7	0.1287	-0.806
0.1277	-0.25296	0.0996	-4.3	0.1277	-0.80467
0.1267	-0.25072	0.0986	-4.7	0.1267	-0.802
0.1257	-0.25232	0.0976	-6.8	0.1257	-0.79867
0.1247	-0.2536	0.0966	-8.55	0.1247	-0.798
0.1237	-0.25344	0.0956	-7.55	0.1237	-0.79667
0.1227	-0.25328	0.0946	-8.85	0.1227	-0.80133
0.1217	-0.2536	0.0936	-9.75	0.1217	-0.80333
0.1207	-0.25424	0.0926	-11.3	0.1207	-0.79533
0.1197	-0.25424	0.0916	-13.35	0.1197	-0.80067
0.1187	-0.256	0.0906	-12.85	0.1187	-0.80667
0.1177	-0.25472	0.0896	-13.5	0.1177	-0.80933
0.1167	-0.2552	0.0886	-15.35	0.1167	-0.812
0.1157	-0.25696	0.0876	-17.165	0.1157	-0.80933
0.1147	-0.25824	0.0866	-17.8	0.1147	-0.80333
0.1137	-0.25776	0.0856	-16.87	0.1137	-0.80067
0.1127	-0.25728	0.0846	-16.915	0.1127	-0.80533
0.1117	-0.25744	0.0836	-17.015	0.1117	-0.802
0.1107	-0.26	0.0826	-19.72	0.1107	-0.79933
0.1097	-0.2568	0.0816	-19.67	0.1097	-0.80533
0.1087	-0.25888	0.0806	-17.36	0.1087	-0.796
0.1077	-0.25968	0.0796	-15.75	0.1077	-0.80067
0.1067	-0.2592	0.0786	-15.7	0.1067	-0.80267
0.1057	-0.25952	0.0776	-16.575	0.1057	-0.802
0.1047	-0.2624	0.0766	-16.525	0.1047	-0.806
0.1037	-0.26032	0.0756	-14.25	0.1037	-0.80267
0.1027	-0.26096	0.0746	-13.25	0.1027	-0.80667
0.1017	-0.25936	0.0736	-12.95	0.1017	-0.80733
0.1007	-0.26208	0.0726	-13.9	0.1007	-0.81267
0.0997	-0.26128	0.0716	-12.85	0.0997	-0.806
0.0987	-0.26384	0.0706	-10.95	0.0987	-0.80733
0.0977	-0.264	0.0696	-9.7	0.0977	-0.81333
0.0967	-0.26336	0.0686	-9.35	0.0967	-0.80733
0.0957	-0.26272	0.0676	-9.25	0.0957	-0.808
0.0947	-0.26416	0.0666	-9.7	0.0947	-0.802
0.0937	-0.26224	0.0656	-7.55	0.0937	-0.798
0.0927	-0.26432	0.0646	-7.4	0.0927	-0.80733
0.0917	-0.26416	0.0636	-8.05	0.0917	-0.80267
0.0907	-0.2648	0.0626	-7.8	0.0907	-0.80667
0.0897	-0.26416	0.0616	-7.55	0.0897	-0.80067
0.0887	-0.2648	0.0606	-7.15	0.0887	-0.806
0.0877	-0.26544	0.0596	-6.75	0.0877	-0.806
0.0867	-0.26608	0.0586	-6.8	0.0867	-0.806
0.0857	-0.26544	0.0576	-7.65	0.0857	-0.79533
0.0847	-0.2656	0.0566	-7.7	0.0847	-0.80267
0.0837	-0.26576	0.0556	-6.55	0.0837	-0.80733
0.0827	-0.2664	0.0546	-6.7	0.0827	-0.80867
0.0817	-0.26592	0.0536	-6.8	0.0817	-0.80933
0.0807	-0.26784	0.0526	-7.2	0.0807	-0.80267
0.0797	-0.26752	0.0516	-7.95	0.0797	-0.802
0.0787	-0.2704	0.0506	-6.7	0.0787	-0.81267
0.0777	-0.27072	0.0496	-6.45	0.0777	-0.82
0.0767	-0.27008	0.0486	-6.55	0.0767	-0.816
0.0757	-0.27024	0.0476	-7.2	0.0757	-0.81667
0.0747	-0.26944	0.0466	-6.65	0.0747	-0.80533
0.0737	-0.27072	0.0456	-5.6	0.0737	-0.81533
0.0727	-0.27152	0.0446	-5.95	0.0727	-0.81267
0.0717	-0.27088	0.0436	-5.6	0.0717	-0.81267
0.0707	-0.27056	0.0426	-5.95	0.0707	-0.81933
0.0697	-0.27376	0.0416	-6.85	0.0697	-0.81667
0.0687	-0.27184	0.0406	-5.95	0.0687	-0.81467
0.0677	-0.27168	0.0396	-5.6	0.0677	-0.80467
0.0667	-0.2728	0.0386	-6.35	0.0667	-0.81067
0.0657	-0.27376	0.0376	-6.5	0.0657	-0.812
0.0647	-0.27616	0.0366	-6.05	0.0647	-0.81867
0.0637	-0.27648	0.0356	-5.95	0.0637	-0.82
0.0627	-0.27552	0.0346	-5.45	0.0627	-0.81867
0.0617	-0.27632	0.0336	-4.75	0.0617	-0.818
0.0607	-0.27616	0.0326	-5.15	0.0607	-0.818
0.0597	-0.27776	0.0316	-4.4	0.0597	-0.82333
0.0587	-0.2752	0.0306	-3.3	0.0587	-0.81467
0.0577	-0.2776	0.0296	-3.25	0.0577	-0.80933
0.0567	-0.27824	0.0286	-3.65	0.0567	-0.81867
0.0557	-0.27744	0.0276	-3.4	0.0557	-0.824
0.0547	-0.27904	0.0266	-3.35	0.0547	-0.81933
0.0537	-0.27888	0.0256	-2.35	0.0537	-0.81733
0.0527	-0.27984	0.0246	-1.25	0.0527	-0.82133
0.0517	-0.2776	0.0236	-1.4	0.0517	-0.824
0.0507	-0.27952	0.0226	-0.6	0.0507	-0.822
0.0497	-0.27968	0.0216	-0.9	0.0497	-0.824
0.0487	-0.28016	0.0206	-0.45	0.0487	-0.816
0.0477	-0.2808	0.0196	-1.25	0.0477	-0.81533
0.0467	-0.28	0.0186	-1.15	0.0467	-0.822
0.0457	-0.27936	0.0176	-0.65	0.0457	-0.82733
0.0447	-0.28016	0.0166	-1	0.0447	-0.82533
0.0437	-0.28064	0.0156	-0.25	0.0437	-0.82933
0.0427	-0.28048	0.0146	-0.3	0.0427	-0.81733
0.0417	-0.28032	0.0136	-0.5	0.0417	-0.82733
0.0407	-0.2808	0.0126	-0.7	0.0407	-0.82067
0.0397	-0.28224	0.0116	-0.55	0.0397	-0.82933
0.0387	-0.28352	0.0106	-0.5	0.0387	-0.83067
0.0377	-0.2832	0.0096	-0.2	0.0377	-0.82867
0.0367	-0.28448	0.0086	-0.35	0.0367	-0.83067
0.0357	-0.284	0.0076	-0.55	0.0357	-0.82667
0.0347	-0.284	0.0066	-0.5	0.0347	-0.83067
0.0337	-0.28368	0.0056	0.05	0.0337	-0.83133
0.0327	-0.28384	0.0046	-0.75	0.0327	-0.82933
0.0317	-0.284	0.0036	-1.2	0.0317	-0.82733
0.0307	-0.28576	0.0026	-0.1	0.0307	-0.82667
0.0297	-0.2856	0.0016	-0.5	0.0297	-0.82333
0.0287	-0.28624	0.0006	-0.35	0.0287	-0.82533
0.0277	-0.28544	-0.0004	-0.05	0.0277	-0.832
0.0267	-0.28624	-0.0014	-0.7	0.0267	-0.82733
0.0257	-0.2864	-0.0024	-0.8	0.0257	-0.83133
0.0247	-0.28528	-0.0034	-1.1	0.0247	-0.83733
0.0237	-0.28784	-0.0044	-0.85	0.0237	-0.83
0.0227	-0.28768	-0.0054	-1.1	0.0227	-0.82867
0.0217	-0.28592	-0.0064	-0.65	0.0217	-0.83667
0.0207	-0.2872	-0.0074	-0.8	0.0207	-0.82667
0.0197	-0.28528	-0.0084	-1.1	0.0197	-0.83333
0.0187	-0.28576	-0.0094	-1.05	0.0187	-0.83067
0.0177	-0.28528	-0.0104	-1.05	0.0177	-0.83667
0.0167	-0.28832	-0.0114	-1.4	0.0167	-0.84
0.0157	-0.28608	-0.0124	-2.05	0.0157	-0.84133
0.0147	-0.28592	-0.0134	-2.55	0.0147	-0.838
0.0137	-0.28768	-0.0144	-1.95	0.0137	-0.84
0.0127	-0.28688	-0.0154	-1.85	0.0127	-0.832
0.0117	-0.28832	-0.0164	-2.15	0.0117	-0.848
0.0107	-0.28624	-0.0174	-2.95	0.0107	-0.848
0.0097	-0.28752	-0.0184	-2.8	0.0097	-0.846
0.0087	-0.28816	-0.0194	-3.05	0.0087	-0.83933
0.0077	-0.28768	-0.0204	-2.8	0.0077	-0.836
0.0067	-0.28672	-0.0214	-2.25	0.0067	-0.84267
0.0057	-0.28704	-0.0224	-2.6	0.0057	-0.84333
0.0047	-0.28784	-0.0234	-3.25	0.0047	-0.84867
0.0037	-0.28768	-0.0244	-2.75	0.0037	-0.854
0.0027	-0.28992	-0.0254	-2.3	0.0027	-0.85
0.0017	-0.288	-0.0264	-2.95	0.0017	-0.85333
0.0007	-0.29056	-0.0274	-2.6	0.0007	-0.86
-0.0003	-0.292	-0.0284	-2.3	-0.0003	-0.85667
-0.0013	-0.29088	-0.0294	-2.3	-0.0013	-0.85
-0.0023	-0.292	-0.0304	-1.95	-0.0023	-0.85
-0.0033	-0.29184	-0.0314	-3.35	-0.0033	-0.85067
-0.0043	-0.29216	-0.0324	-2.85	-0.0043	-0.85467
-0.0053	-0.29408	-0.0334	-2.2	-0.0053	-0.85333
-0.0063	-0.292	-0.0344	-1.6	-0.0063	-0.85067
-0.0073	-0.29312	-0.0354	-1.45	-0.0073	-0.85333
-0.0083	-0.29312	-0.0364	-1.5	-0.0083	-0.85467
-0.0093	-0.29312	-0.0374	-1.55	-0.0093	-0.85867
-0.0103	-0.29424	-0.0384	-1.3	-0.0103	-0.85867
-0.0113	-0.29456	-0.0394	-1.2	-0.0113	-0.864
-0.0123	-0.29648	-0.0404	-1	-0.0123	-0.87067
-0.0133	-0.2968	-0.0414	-0.85	-0.0133	-0.864
-0.0143	-0.29904	-0.0424	-1.55	-0.0143	-0.86133
-0.0153	-0.29664	-0.0434	-1.25	-0.0153	-0.868
-0.0163	-0.2984	-0.0444	-1.05	-0.0163	-0.866
-0.0173	-0.3	-0.0454	-1.4	-0.0173	-0.86867
-0.0183	-0.29904	-0.0464	-1.35	-0.0183	-0.86867
-0.0193	-0.30032	-0.0474	-1.1	-0.0193	-0.868
-0.0203	-0.30256	-0.0484	-1.4	-0.0203	-0.87067
-0.0213	-0.3008	-0.0494	-0.65	-0.0213	-0.872
-0.0223	-0.30256	-0.0504	-1.2	-0.0223	-0.87
-0.0233	-0.3016	-0.0514	-1.4	-0.0233	-0.86933
-0.0243	-0.30336	-0.0524	-1.4	-0.0243	-0.86933
-0.0253	-0.30464	-0.0534	-1.35	-0.0253	-0.86733
-0.0263	-0.3056	-0.0544	-1.3	-0.0263	-0.87667
-0.0273	-0.3048	-0.0554	-1.25	-0.0273	-0.87533
-0.0283	-0.3056	-0.0564	-0.85	-0.0283	-0.87867
-0.0293	-0.30736	-0.0574	-1.7	-0.0293	-0.87467
-0.0303	-0.3088	-0.0584	-1.55	-0.0303	-0.87867
-0.0313	-0.31008	-0.0594	-0.35	-0.0313	-0.882
-0.0323	-0.3104	-0.0604	-1.5	-0.0323	-0.87933
-0.0333	-0.31168	-0.0614	-0.85	-0.0333	-0.88
-0.0343	-0.3136	-0.0624	-1.45	-0.0343	-0.88267
-0.0353	-0.31328	-0.0634	-1.85	-0.0353	-0.88667
-0.0363	-0.31792	-0.0644	-1.85	-0.0363	-0.886
-0.0373	-0.31808	-0.0654	-1.2	-0.0373	-0.89133
-0.0383	-0.31968	-0.0664	-1.85	-0.0383	-0.89467
-0.0393	-0.32144	-0.0674	-1.75	-0.0393	-0.896
-0.0403	-0.3232	-0.0684	-1.4	-0.0403	-0.894
-0.0413	-0.32464	-0.0694	-1.9	-0.0413	-0.89667
-0.0423	-0.32608	-0.0704	-1.9	-0.0423	-0.90133
-0.0433	-0.32656	-0.0714	-1.55	-0.0433	-0.89733
-0.0443	-0.328	-0.0724	-1.6	-0.0443	-0.89667
-0.0453	-0.32944	-0.0734	-1.75	-0.0453	-0.902
-0.0463	-0.33296	-0.0744	-1.65	-0.0463	-0.908
-0.0473	-0.33376	-0.0754	-1.75	-0.0473	-0.912
-0.0483	-0.336	-0.0764	-1.9	-0.0483	-0.91333
-0.0493	-0.3376	-0.0774	-2	-0.0493	-0.926
-0.0503	-0.33776	-0.0784	-1.85	-0.0503	-0.91733
-0.0513	-0.3416	-0.0794	-2.05	-0.0513	-0.92
-0.0523	-0.34432	-0.0804	-1.6	-0.0523	-0.928
-0.0533	-0.34672	-0.0814	-1.75	-0.0533	-0.92933
-0.0543	-0.34768	-0.0824	-1.75	-0.0543	-0.92267
-0.0553	-0.34992	-0.0834	-2.4	-0.0553	-0.92667
-0.0563	-0.35344	-0.0844	-1.5	-0.0563	-0.92867
-0.0573	-0.35616	-0.0854	-2.25	-0.0573	-0.93533
-0.0583	-0.35936	-0.0864	-1.65	-0.0583	-0.93533
-0.0593	-0.36224	-0.0874	-2	-0.0593	-0.93533
-0.0603	-0.36576	-0.0884	-2.25	-0.0603	-0.93267
-0.0613	-0.36848	-0.0894	-2.45	-0.0613	-0.94267
-0.0623	-0.37088	-0.0904	-2.15	-0.0623	-0.94667
-0.0633	-0.37504	-0.0914	-2.75	-0.0633	-0.95267
-0.0643	-0.37856	-0.0924	-2.9	-0.0643	-0.95133
-0.0653	-0.3792	-0.0934	-2.6	-0.0653	-0.95
-0.0663	-0.38464	-0.0944	-2.95	-0.0663	-0.95
-0.0673	-0.3904	-0.0954	-2.35	-0.0673	-0.94933
-0.0683	-0.3928	-0.0964	-1.65	-0.0683	-0.95067
-0.0693	-0.39728	-0.0974	-2.5	-0.0693	-0.94933
-0.0703	-0.39984	-0.0984	-2.1	-0.0703	-0.95467
-0.0713	-0.40592	-0.0994	-1.9	-0.0713	-0.95933
-0.0723	-0.40832	-0.1004	-2.6	-0.0723	-0.958
-0.0733	-0.41408	-0.1014	-2.55	-0.0733	-0.97267
-0.0743	-0.41984	-0.1024	-2.65	-0.0743	-0.97533
-0.0753	-0.42336	-0.1034	-2.75	-0.0753	-0.98
-0.0763	-0.42864	-0.1044	-2.55	-0.0763	-0.976
-0.0773	-0.43184	-0.1054	-2.05	-0.0773	-0.982
-0.0783	-0.43632	-0.1064	-2	-0.0783	-0.98333
-0.0793	-0.44208	-0.1074	-3.1	-0.0793	-0.98333
-0.0803	-0.44752	-0.1084	-2.1	-0.0803	-0.98333
-0.0813	-0.45312	-0.1094	-2.65	-0.0813	-0.99733
-0.0823	-0.45856	-0.1104	-3.45	-0.0823	-1.00067
-0.0833	-0.4632	-0.1114	-3.15	-0.0833	-1.01133
-0.0843	-0.4688	-0.1124	-3.3	-0.0843	-1.00467
-0.0853	-0.47424	-0.1134	-2.5	-0.0853	-1.014
-0.0863	-0.48272	-0.1144	-2.9	-0.0863	-1.014
-0.0873	-0.488	-0.1154	-2.95	-0.0873	-1.01667
-0.0883	-0.49632	-0.1164	-3.55	-0.0883	-1.02333
-0.0893	-0.5024	-0.1174	-3.15	-0.0893	-1.032
-0.0903	-0.50864	-0.1184	-2.2	-0.0903	-1.02933
-0.0913	-0.51648	-0.1194	-2.25	-0.0913	-1.03133
-0.0923	-0.524	-0.1204	-2.75	-0.0923	-1.02867
-0.0933	-0.53024	-0.1214	-2.65	-0.0933	-1.03533
-0.0943	-0.53872	-0.1224	-3.05	-0.0943	-1.04333
-0.0953	-0.54704	-0.1234	-2.35	-0.0953	-1.046
-0.0963	-0.55536	-0.1244	-2.4	-0.0963	-1.052
-0.0973	-0.5624	-0.1254	-2.6	-0.0973	-1.058
-0.0983	-0.572	-0.1264	-2.85	-0.0983	-1.062
-0.0993	-0.5816	-0.1274	-4	-0.0993	-1.068
-0.1003	-0.58976	-0.1284	-2.95	-0.1003	-1.07
-0.1013	-0.59984	-0.1294	-3.25	-0.1013	-1.07
-0.1023	-0.61104	-0.1304	-2.4	-0.1023	-1.08467
-0.1033	-0.62096	-0.1314	-2.55	-0.1033	-1.07867
-0.1043	-0.63168	-0.1324	-3	-0.1043	-1.08867
-0.1053	-0.64192	-0.1334	-2.3	-0.1053	-1.09733
-0.1063	-0.65504	-0.1344	-2.7	-0.1063	-1.10133
-0.1073	-0.66672	-0.1354	-2.85	-0.1073	-1.104
-0.1083	-0.68016	-0.1364	-2.95	-0.1083	-1.10667
-0.1093	-0.69152	-0.1374	-2.95	-0.1093	-1.108
-0.1103	-0.70544	-0.1384	-2.65	-0.1103	-1.12333
-0.1113	-0.71696	-0.1394	-2.8	-0.1113	-1.116
-0.1123	-0.73008	-0.1404	-2.85	-0.1123	-1.12333
-0.1133	-0.74304	-0.1414	-3.4	-0.1133	-1.13333
-0.1143	-0.75584	-0.1424	-3.4	-0.1143	-1.146
-0.1153	-0.77248	-0.1434	-2.55	-0.1153	-1.15467
-0.1163	-0.78688	-0.1444	-2.75	-0.1163	-1.15533
-0.1173	-0.80144	-0.1454	-2.8	-0.1173	-1.164
-0.1183	-0.81744	-0.1464	-2.8	-0.1183	-1.166
-0.1193	-0.83392	-0.1474	-3.7	-0.1193	-1.174
-0.1203	-0.8536	-0.1484	-2.8	-0.1203	-1.18267
-0.1213	-0.8688	-0.1494	-2.25	-0.1213	-1.18267
-0.1223	-0.8856	-0.1504	-2.9	-0.1223	-1.19667
-0.1233	-0.90448	-0.1514	-3.4	-0.1233	-1.19733
-0.1243	-0.92144	-0.1524	-3.7	-0.1243	-1.20533
-0.1253	-0.93984	-0.1534	-2.95	-0.1253	-1.21467
-0.1263	-0.95968	-0.1544	-3.45	-0.1263	-1.222
-0.1273	-0.98016	-0.1554	-3.7	-0.1273	-1.23267
-0.1283	-1.00144	-0.1564	-4.3	-0.1283	-1.23867
-0.1293	-1.02	-0.1574	-5.5	-0.1293	-1.248
-0.1303	-1.04096	-0.1584	-5.4	-0.1303	-1.25467
-0.1313	-1.06016	-0.1594	-4.3	-0.1313	-1.25733
-0.1323	-1.08304	-0.1604	-5.75	-0.1323	-1.27
-0.1333	-1.10432	-0.1614	-6.35	-0.1333	-1.27867
-0.1343	-1.12592	-0.1624	-6.45	-0.1343	-1.29333
-0.1353	-1.15024	-0.1634	-7	-0.1353	-1.29733
-0.1363	-1.1752	-0.1644	-7.6	-0.1363	-1.306
-0.1373	-1.2008	-0.1654	-7.62	-0.1373	-1.31533
-0.1383	-1.22656	-0.1664	-8.25	-0.1383	-1.33267
-0.1393	-1.25248	-0.1674	-8.45	-0.1393	-1.33867
-0.1403	-1.27808	-0.1684	-9.46	-0.1403	-1.346
-0.1413	-1.3032	-0.1694	-9.8	-0.1413	-1.35667
-0.1423	-1.32896	-0.1704	-10.6	-0.1423	-1.36733
-0.1433	-1.35824	-0.1714	-11.75	-0.1433	-1.37533
-0.1443	-1.38896	-0.1724	-12.2	-0.1443	-1.37933
-0.1453	-1.41984	-0.1734	-13.55	-0.1453	-1.39267
-0.1463	-1.4496	-0.1744	-14.85	-0.1463	-1.406
-0.1473	-1.47808	-0.1754	-15.2	-0.1473	-1.41133
-0.1483	-1.51008	-0.1764	-15.6	-0.1483	-1.42933
-0.1493	-1.54064	-0.1774	-15.9	-0.1493	-1.44733
-0.1503	-1.57312	-0.1784	-16.55	-0.1503	-1.45267
-0.1513	-1.6048	-0.1794	-17.6	-0.1513	-1.458
-0.1523	-1.6384	-0.1804	-18.85	-0.1523	-1.48
-0.1533	-1.6752	-0.1814	-19.245	-0.1533	-1.48867
-0.1543	-1.7088	-0.1824	-19.36	-0.1543	-1.49933
-0.1553	-1.744	-0.1834	-20.345	-0.1553	-1.512
-0.1563	-1.7824	-0.1844	-19.95	-0.1563	-1.52667
-0.1573	-1.8192	-0.1854	-20.935	-0.1573	-1.54
-0.1583	-1.8576	-0.1864	-21.985	-0.1583	-1.54933
-0.1593	-1.8992	-0.1874	-21.525	-0.1593	-1.56267
-0.1603	-1.9376	-0.1884	-22.87	-0.1603	-1.584
-0.1613	-1.9792	-0.1894	-23.065	-0.1613	-1.58867
-0.1623	-2.024	-0.1904	-24.835	-0.1623	-1.60933
-0.1633	-2.0688	-0.1914	-29.165	-0.1633	-1.62333
-0.1643	-2.112	-0.1924	-31.77	-0.1643	-1.63267
-0.1653	-2.1536	-0.1934	-30	-0.1653	-1.658
-0.1663	-2.1984	-0.1944	-30.44	-0.1663	-1.66333
-0.1673	-2.2448	-0.1954	-31.62	-0.1673	-1.67933
-0.1683	-2.2896	-0.1964	-33.31	-0.1683	-1.698
-0.1693	-2.3376	-0.1974	-34.115	-0.1693	-1.72067
-0.1703	-2.4016	-0.1984	-35.015	-0.1703	-1.72133
-0.1713	-2.456	-0.1994	-35.51	-0.1713	-1.73867
-0.1723	-2.5088	-0.2004	-37.23	-0.1723	-1.75667
-0.1733	-2.5648	-0.2014	-40.395	-0.1733	-1.77933
-0.1743	-2.6208	-0.2024	-41.36	-0.1743	-1.79533
-0.1753	-2.6768	-0.2034	-43.425	-0.1753	-1.81133
-0.1763	-2.7344	-0.2044	-43.67	-0.1763	-1.83467
-0.1773	-2.7904	-0.2054	-44.215	-0.1773	-1.85867
-0.1783	-2.8464	-0.2064	-45.23	-0.1783	-1.874
-0.1793	-2.9056	-0.2074	-46.1	-0.1793	-1.89333
-0.1803	-2.9664	-0.2084	-47.195	-0.1803	-1.90933
-0.1813	-3.0304	-0.2094	-47.655	-0.1813	-1.932
-0.1823	-3.0976	-0.2104	-49.92	-0.1823	-1.95267
-0.1833	-3.1648	-0.2114	-50.95	-0.1833	-1.978
-0.1843	-3.2272	-0.2124	-51.82	-0.1843	-2.00133
-0.1853	-3.2912	-0.2134	-52.805	-0.1853	-2.012
-0.1863	-3.3712	-0.2144	-53.215	-0.1863	-2.03533
-0.1873	-3.448	-0.2154	-55.165	-0.1873	-2.05333
-0.1883	-3.5152	-0.2164	-56.885	-0.1883	-2.07667
-0.1893	-3.5808	-0.2174	-57.74	-0.1893	-2.096
-0.1903	-3.648	-0.2184	-58.425	-0.1903	-2.11667
-0.1913	-3.72	-0.2194	-59.165	-0.1913	-2.144
-0.1923	-3.7936	-0.2204	-60.395	-0.1923	-2.16667
-0.1933	-3.8656	-0.2214	-61.3605	-0.1933	-2.19667
-0.1943	-3.9664	-0.2224	-62.7215	-0.1943	-2.22133
-0.1953	-4.0496	-0.2234	-63.328	-0.1953	-2.24133
-0.1963	-4.12	-0.2244	-64.131	-0.1963	-2.26533
-0.1973	-4.1936	-0.2254	-66.6395	-0.1973	-2.288
-0.1983	-4.2736	-0.2264	-67.31	-0.1983	-2.324
-0.1993	-4.3504	-0.2274	-68.835	-0.1993	-2.354
-0.2003	-4.4672	-0.2284	-69.377	-0.2003	-2.37867
-0.2013	-4.5552	-0.2294	-69.9345	-0.2013	-2.40533
-0.2023	-4.6336	-0.2304	-71.555	-0.2023	-2.43667
-0.2033	-4.7136	-0.2314	-72.74	-0.2033	-2.45667
-0.2043	-4.7984	-0.2324	-73.855	-0.2043	-2.48667
-0.2053	-4.928	-0.2334	-74.755	-0.2053	-2.51733
-0.2063	-5.016	-0.2344	-75.46	-0.2063	-2.55267
-0.2073	-5.096	-0.2354	-76.67	-0.2073	-2.578
-0.2083	-5.1808	-0.2364	-77.51	-0.2083	-2.608
-0.2093	-5.312	-0.2374	-78.985	-0.2093	-2.64467
-0.2103	-5.4144	-0.2384	-79.13	-0.2103	-2.67867
-0.2113	-5.4992	-0.2394	-80.705	-0.2113	-2.71067
-0.2123	-5.5888	-0.2404	-82.33	-0.2123	-2.746
-0.2133	-5.7392	-0.2414	-83.05	-0.2133	-2.77533
-0.2143	-5.8336	-0.2424	-83.54	-0.2143	-2.80667
-0.2153	-5.92	-0.2434	-84.54	-0.2153	-2.85133
-0.2163	-6.056	-0.2444	-85.28	-0.2163	-2.89067
-0.2173	-6.1824	-0.2454	-86.9	-0.2173	-2.91733
-0.2183	-6.2672	-0.2464	-90.87	-0.2183	-2.95533
-0.2193	-6.4	-0.2474	-92.92	-0.2193	-3.006
-0.2203	-6.5424	-0.2484	-93.41	-0.2203	-3.04467
-0.2213	-6.6272	-0.2494	-94.085	-0.2213	-3.078
-0.2223	-6.7744	-0.2504	-95.115	-0.2223	-3.116
-0.2233	-6.9056	-0.2514	-96.95	-0.2233	-3.16267
-0.2243	-6.9952	-0.2524	-97.015	-0.2243	-3.212
-0.2253	-7.184	-0.2534	-98.215	-0.2253	-3.25867
-0.2263	-7.2896	-0.2544	-99.395	-0.2263	-3.29867
-0.2273	-7.4176	-0.2554	-99.795	-0.2273	-3.35
-0.2283	-7.584	-0.2564	-100.935	-0.2283	-3.39733
-0.2293	-7.6816	-0.2574	-101.215	-0.2293	-3.43733
-0.2303	-7.8848	-0.2584	-101.38	-0.2303	-3.48467
-0.2313	-7.9824	-0.2594	-102.475	-0.2313	-3.538
-0.2323	-8.1712	-0.2604	-103.87	-0.2323	-3.58867
-0.2333	-8.2928	-0.2614	-106.23	-0.2333	-3.62867
-0.2343	-8.4608	-0.2624	-107.675	-0.2343	-3.678
-0.2353	-8.6128	-0.2634	-108.82	-0.2353	-3.72933
-0.2363	-8.7744	-0.2644	-109.115	-0.2363	-3.78333
-0.2373	-8.936	-0.2654	-111.69	-0.2373	-3.836
-0.2383	-9.1088	-0.2664	-112.3	-0.2383	-3.89267
-0.2393	-9.2624	-0.2674	-113.35	-0.2393	-3.95
-0.2403	-9.4704	-0.2684	-114.295	-0.2403	-4.01267
-0.2413	-9.608	-0.2694	-115.97	-0.2413	-4.07533
-0.2423	-9.8368	-0.2704	-118.95	-0.2423	-4.13867
-0.2433	-9.9696	-0.2714	-123.65	-0.2433	-4.18867
-0.2443	-10.1952	-0.2724	-124.75	-0.2443	-4.25
-0.2453	-10.3664	-0.2734	-125.9	-0.2453	-4.30333
-0.2463	-10.5408	-0.2744	-125.8	-0.2463	-4.36333
-0.2473	-10.7824	-0.2754	-126.55	-0.2473	-4.43333
-0.2483	-10.952	-0.2764	-130.55	-0.2483	-4.49533
-0.2493	-11.1616	-0.2774	-131.2	-0.2493	-4.56333
-0.2503	-11.4064	-0.2784	-131.55	-0.2503	-4.632
-0.2513	-11.5872	-0.2794	-132.5	-0.2513	-4.702
-0.2523	-11.8048	-0.2804	-132.3	-0.2523	-4.766
-0.2533	-12.0656	-0.2814	-136.65	-0.2533	-4.83533
-0.2543	-12.2832	-0.2824	-137.1	-0.2543	-4.90733
-0.2553	-12.4912	-0.2834	-138.25	-0.2553	-4.97667
-0.2563	-12.7392	-0.2844	-138.45	-0.2563	-5.04133
-0.2573	-13.0048	-0.2854	-139.2	-0.2573	-5.10733
-0.2583	-13.2544	-0.2864	-140.65	-0.2583	-5.17067
-0.2593	-13.5008	-0.2874	-141.3	-0.2593	-5.26867
-0.2603	-13.7552	-0.2884	-141.7	-0.2603	-5.338
-0.2613	-14.0272	-0.2894	-142.1	-0.2613	-5.42067
-0.2623	-14.3072	-0.2904	-143.3	-0.2623	-5.49267
-0.2633	-14.584	-0.2914	-147.4	-0.2633	-5.58267
-0.2643	-14.8736	-0.2924	-148.65	-0.2643	-5.674
-0.2653	-15.1632	-0.2934	-146.95	-0.2653	-5.76267
-0.2663	-15.456	-0.2944	-147.9	-0.2663	-5.84733
-0.2673	-15.7568	-0.2954	-151.6	-0.2673	-5.92333
-0.2683	-16.064	-0.2964	-154.2	-0.2683	-6.01667
-0.2693	-16.384	-0.2974	-154.8	-0.2693	-6.1
-0.2703	-16.688	-0.2984	-155.6	-0.2703	-6.204
-0.2713	-17.024	-0.2994	-156.5	-0.2713	-6.28667
-0.2723	-17.36	-0.3004	-159.15	-0.2723	-6.386
-0.2733	-17.696	-0.3014	-160.3	-0.2733	-6.47333
-0.2743	-18.048	-0.3024	-161.9	-0.2743	-6.56267
-0.2753	-18.416	-0.3034	-162.3	-0.2753	-6.66133
-0.2763	-18.768	-0.3044	-163.65	-0.2763	-6.76667
-0.2773	-19.136	-0.3054	-164.35	-0.2773	-6.86667
-0.2783	-19.504	-0.3064	-166.3	-0.2783	-6.97333
-0.2793	-19.872	-0.3074	-167.2	-0.2793	-7.08
-0.2803	-20.288	-0.3084	-167.7	-0.2803	-7.18
-0.2813	-20.688	-0.3094	-168.8	-0.2813	-7.29333
-0.2823	-21.056	-0.3104	-170.05	-0.2823	-7.41333
-0.2833	-21.488	-0.3114	-172.85	-0.2833	-7.51333
-0.2843	-21.92	-0.3124	-173.55	-0.2843	-7.62667
-0.2853	-22.32	-0.3134	-173.7	-0.2853	-7.72667
-0.2863	-22.784	-0.3144	-174.6	-0.2863	-7.84667
-0.2873	-23.2	-0.3154	-178.5	-0.2873	-7.95333
-0.2883	-23.664	-0.3164	-181.1	-0.2883	-8.07333
-0.2893	-24.112	-0.3174	-181.8	-0.2893	-8.2
-0.2903	-24.592	-0.3184	-182.5	-0.2903	-8.32667
-0.2913	-25.04	-0.3194	-183.75	-0.2913	-8.46667
-0.2923	-25.552	-0.3204	-184.9	-0.2923	-8.58667
-0.2933	-26.016	-0.3214	-187.5	-0.2933	-8.7
-0.2943	-26.544	-0.3224	-188.2	-0.2943	-8.84
-0.2953	-27.04	-0.3234	-187.15	-0.2953	-8.98
-0.2963	-27.568	-0.3244	-187.35	-0.2963	-9.12
-0.2973	-28.064	-0.3254	-191.8	-0.2973	-9.24
-0.2983	-28.576	-0.3264	-192.2	-0.2983	-9.36667
-0.2993	-28.976	-0.3274	-193.3	-0.2993	-9.52
-0.3003	-29.424	-0.3284	-194.1	-0.3003	-9.66667
-0.3013	-29.936	-0.3294	-195.05	-0.3013	-9.80667
-0.3023	-30.576	-0.3304	-196.3	-0.3023	-9.93333
-0.3033	-31.216	-0.3314	-199	-0.3033	-10.1067
-0.3043	-31.808	-0.3324	-199.8	-0.3043	-10.2533
-0.3053	-32.432	-0.3334	-199.4	-0.3053	-10.4067
-0.3063	-32.992	-0.3344	-199.6	-0.3063	-10.54
-0.3073	-33.52	-0.3354	-201.7	-0.3073	-10.7133
-0.3083	-34	-0.3364	-204.05	-0.3083	-10.8667
-0.3093	-34.448	-0.3374	-204.85	-0.3093	-11.04
-0.3103	-35.184	-0.3384	-204.95	-0.3103	-11.2467
-0.3113	-35.888	-0.3394	-205.8	-0.3113	-11.4067
-0.3123	-36.416	-0.3404	-208.8	-0.3123	-11.5667
-0.3133	-36.848	-0.3414	-211.5	-0.3133	-11.7467
-0.3143	-37.488	-0.3424	-211.45	-0.3143	-11.9467
-0.3153	-38.288	-0.3434	-212.9	-0.3153	-12.1333
-0.3163	-39.008	-0.3444	-213.9	-0.3163	-12.3133
-0.3173	-39.44	-0.3454	-214.25	-0.3173	-12.5333
-0.3183	-39.92	-0.3464	-215.7	-0.3183	-12.7267
-0.3193	-40.512	-0.3474	-216.7	-0.3193	-12.9133
-0.3203	-41.184	-0.3484	-216.8	-0.3203	-13.12
-0.3213	-42.144	-0.3494	-217	-0.3213	-13.34
-0.3223	-42.544	-0.3504	-221	-0.3223	-13.5333
-0.3233	-43.36	-0.3514	-221.05	-0.3233	-13.7467
-0.3243	-44.128	-0.3524	-222.4	-0.3243	-13.9667
-0.3253	-44.64	-0.3534	-222.25	-0.3253	-14.18
-0.3263	-45.568	-0.3544	-222.1	-0.3263	-14.4133
-0.3273	-46.048	-0.3554	-225.95	-0.3273	-14.64
-0.3283	-46.832	-0.3564	-226.6	-0.3283	-14.8733
-0.3293	-47.392	-0.3574	-228.2	-0.3293	-15.1
-0.3303	-48.272	-0.3584	-229.2	-0.3303	-15.3267
-0.3313	-49.12	-0.3594	-229.65	-0.3313	-15.5467
-0.3323	-49.472	-0.3604	-231.75	-0.3323	-15.78
-0.3333	-50.352	-0.3614	-234.4	-0.3333	-16.0467
-0.3343	-51.04	-0.3624	-234.9	-0.3343	-16.32
-0.3353	-51.728	-0.3634	-231.5	-0.3353	-16.58
-0.3363	-52.112	-0.3644	-231.85	-0.3363	-16.8333
-0.3373	-53.152	-0.3654	-236.8	-0.3373	-17.1067
-0.3383	-53.872	-0.3664	-238.25	-0.3383	-17.42
-0.3393	-54.528	-0.3674	-239.95	-0.3393	-17.7067
-0.3403	-55.376	-0.3684	-239.6	-0.3403	-17.9533
-0.3413	-56.016	-0.3694	-241.05	-0.3413	-18.2333
-0.3423	-56.752	-0.3704	-243.4	-0.3423	-18.5467
-0.3433	-57.312	-0.3714	-245	-0.3433	-18.8267
-0.3443	-58.192	-0.3724	-246.55	-0.3443	-19.1333
-0.3453	-59.024	-0.3734	-246	-0.3453	-19.4467
-0.3463	-59.648	-0.3744	-246.7	-0.3463	-19.7333
-0.3473	-60.544	-0.3754	-250.9	-0.3473	-20.06
-0.3483	-61.168	-0.3764	-251.25	-0.3483	-20.3667
-0.3493	-61.696	-0.3774	-252.25	-0.3493	-20.6867
-0.3503	-62.592	-0.3784	-252.2	-0.3503	-21.0133
-0.3513	-63.376	-0.3794	-251.6	-0.3513	-21.3733
-0.3523	-64.144	-0.3804	-254.75	-0.3523	-21.6867
-0.3533	-64.752	-0.3814	-258.15	-0.3533	-22.0333
-0.3543	-64.752	-0.3824	-259.05	-0.3543	-22.3867
-0.3553	-65.328	-0.3834	-258.15	-0.3553	-22.7267
-0.3563	-66	-0.3844	-260.3	-0.3563	-23.06
-0.3573	-66.752	-0.3854	-262.6	-0.3573	-23.44
-0.3583	-67.456	-0.3864	-264.9	-0.3583	-23.8133
-0.3593	-68.16	-0.3874	-266.9	-0.3593	-24.1667
-0.3603	-68.88	-0.3884	-266.25	-0.3603	-24.5133
-0.3613	-69.76	-0.3894	-267.75	-0.3613	-24.92
-0.3623	-70.304	-0.3904	-269.7	-0.3623	-25.34
-0.3633	-71.264	-0.3914	-272.25	-0.3633	-25.74
-0.3643	-72.112	-0.3924	-273.55	-0.3643	-26.18
-0.3653	-72.736	-0.3934	-272.25	-0.3653	-26.6067
-0.3663	-73.104	-0.3944	-273.45	-0.3663	-27.06
-0.3673	-73.744	-0.3954	-275.75	-0.3673	-27.48
-0.3683	-74.896	-0.3964	-277.25	-0.3683	-27.94
-0.3693	-75.712	-0.3974	-278.7	-0.3693	-28.38
-0.3703	-76.288	-0.3984	-278	-0.3703	-28.8133
-0.3713	-76.88	-0.3994	-279.4	-0.3713	-29.2533
-0.3723	-77.344	-0.4004	-281.45	-0.3723	-29.7267
-0.3733	-78.448	-0.4014	-282.65	-0.3733	-30.18
-0.3743	-79.376	-0.4024	-283.85	-0.3743	-30.66
-0.3753	-80.24	-0.4034	-283.7	-0.3753	-31.16
-0.3763	-80.768	-0.4044	-284.3	-0.3763	-31.64
-0.3773	-81.488	-0.4054	-284.85	-0.3773	-32.1667
-0.3783	-82.352	-0.4064	-287.4	-0.3783	-32.6133
-0.3793	-83.36	-0.4074	-289.05	-0.3793	-33.0933
-0.3803	-84.192	-0.4084	-288.4	-0.3803	-33.5933
-0.3813	-84.992	-0.4094	-291.7	-0.3813	-34.0867
-0.3823	-85.744	-0.4104	-293.1	-0.3823	-34.6
-0.3833	-86.592	-0.4114	-295.95	-0.3833	-35.1667
-0.3843	-86.88	-0.4124	-297.3	-0.3843	-35.6933
-0.3853	-87.728	-0.4134	-296.75	-0.3853	-36.1933
-0.3863	-88.512	-0.4144	-297.8	-0.3863	-36.7667
-0.3873	-89.184	-0.4154	-300.15	-0.3873	-37.3
-0.3883	-90	-0.4164	-301.65	-0.3883	-37.84
-0.3893	-90.736	-0.4174	-302.4	-0.3893	-38.4467
-0.3903	-91.248	-0.4184	-302.7	-0.3903	-39.0667
-0.3913	-92.24	-0.4194	-304.6	-0.3913	-39.68
-0.3923	-92.624	-0.4204	-306.35	-0.3923	-40.2467
-0.3933	-93.248	-0.4214	-308.9	-0.3933	-40.8533
-0.3943	-94.32	-0.4224	-310.1	-0.3943	-41.48
-0.3953	-95.136	-0.4234	-311.1	-0.3953	-42.1533
-0.3963	-95.552	-0.4244	-312.75	-0.3963	-42.78
-0.3973	-96.336	-0.4254	-314.65	-0.3973	-43.3733
-0.3983	-97.584	-0.4264	-317.45	-0.3983	-44.0067
-0.3993	-97.664	-0.4274	-318.65	-0.3993	-44.68
-0.4003	-98.288	-0.4284	-318.1	-0.4003	-45.34
-0.4013	-99.536	-0.4294	-319.25	-0.4013	-45.9533
-0.4023	-100.304	-0.4304	-321.4	-0.4023	-46.64
-0.4033	-100.496	-0.4314	-323.05	-0.4033	-47.2267
-0.4043	-102.176	-0.4324	-323.7	-0.4043	-47.84
-0.4053	-102.704	-0.4334	-324.05	-0.4053	-48.5267
-0.4063	-103.28	-0.4344	-326.15	-0.4063	-49.2533
-0.4073	-104.512	-0.4354	-328.85	-0.4073	-49.98
-0.4083	-104.784	-0.4364	-328.05	-0.4083	-50.7
-0.4093	-105.536	-0.4374	-327.4	-0.4093	-51.38
-0.4103	-106.752	-0.4384	-327.5	-0.4103	-52.06
-0.4113	-106.4	-0.4394	-329.7	-0.4113	-52.7333
-0.4123	-108.08	-0.4404	-332.2	-0.4123	-53.52
-0.4133	-108.544	-0.4414	-333.75	-0.4133	-54.26
-0.4143	-109.296	-0.4424	-334.5	-0.4143	-54.92
-0.4153	-110.368	-0.4434	-334.35	-0.4153	-55.6933
-0.4163	-110.096	-0.4444	-336.65	-0.4163	-56.4533
-0.4173	-111.648	-0.4454	-338.35	-0.4173	-57.2067
-0.4183	-112.88	-0.4464	-340.15	-0.4183	-57.9267
-0.4193	-113.376	-0.4474	-341.15	-0.4193	-58.72
-0.4203	-114.352	-0.4484	-341.15	-0.4203	-59.44
-0.4213	-114.48	-0.4494	-342.3	-0.4213	-60.2
-0.4223	-115.136	-0.4504	-343.9	-0.4223	-61
-0.4233	-115.312	-0.4514	-346.15	-0.4233	-61.7667
-0.4243	-116.08	-0.4524	-345.5	-0.4243	-62.5933
-0.4253	-116.928	-0.4534	-346.55	-0.4253	-63.36
-0.4263	-117.552	-0.4544	-346.6	-0.4263	-64.1933
-0.4273	-118.352	-0.4554	-348.7	-0.4273	-65.0533
-0.4283	-119.36	-0.4564	-352.15	-0.4283	-65.8933
-0.4293	-120.768	-0.4574	-352.2	-0.4293	-66.7333
-0.4303	-121.536	-0.4584	-352.55	-0.4303	-67.5333
-0.4313	-120.752	-0.4594	-352.65	-0.4313	-68.3333
-0.4323	-120.56	-0.4604	-354.65	-0.4323	-69.0667
-0.4333	-121.168	-0.4614	-355.95	-0.4333	-69.8667
-0.4343	-121.6	-0.4624	-357.55	-0.4343	-70.7333
-0.4353	-121.936	-0.4634	-356.25	-0.4353	-71.6
-0.4363	-122.736	-0.4644	-356.75	-0.4363	-72.4667
-0.4373	-123.696	-0.4654	-361.25	-0.4373	-73.2667
-0.4383	-124.832	-0.4664	-362.85	-0.4383	-74.0667
-0.4393	-125.456	-0.4674	-363.8	-0.4393	-74.9333
-0.4403	-126.112	-0.4684	-363.85	-0.4403	-75.8667
-0.4413	-126.416	-0.4694	-366	-0.4413	-76.8
-0.4423	-127.936	-0.4704	-366.9	-0.4423	-77.6667
-0.4433	-128.384	-0.4714	-368.5	-0.4433	-78.5333
-0.4443	-127.856	-0.4724	-369.95	-0.4443	-79.4
-0.4453	-128.592	-0.4734	-371.3	-0.4453	-80.3333
-0.4463	-129.296	-0.4744	-371.65	-0.4463	-81.2
-0.4473	-130.08	-0.4754	-373.9	-0.4473	-82
-0.4483	-130.944	-0.4764	-375.3	-0.4483	-82.9333
-0.4493	-131.744	-0.4774	-376.05	-0.4493	-83.8
-0.4503	-132.144	-0.4784	-377.55	-0.4503	-84.7333
-0.4513	-133.2	-0.4794	-378.45	-0.4513	-85.7333
-0.4523	-133.344	-0.4804	-378.65	-0.4523	-86.6667
-0.4533	-133.808	-0.4814	-379.5	-0.4533	-87.5333
-0.4543	-133.904	-0.4824	-381.7	-0.4543	-88.5333
-0.4553	-135.376	-0.4834	-381.75	-0.4553	-89.4667
-0.4563	-136.336	-0.4844	-383.1	-0.4563	-90.4
-0.4573	-137.28	-0.4854	-385.5	-0.4573	-91.2667
-0.4583	-137.952	-0.4864	-386.35	-0.4583	-92.2
-0.4593	-138.96	-0.4874	-387.7	-0.4593	-93.3333
-0.4603	-138.992	-0.4884	-387.25	-0.4603	-94.2667
-0.4613	-140.112	-0.4894	-388.5	-0.4613	-95.2667
-0.4623	-140.832	-0.4904	-390.6	-0.4623	-96.2667
-0.4633	-140.96	-0.4914	-392.1	-0.4633	-97.1333
-0.4643	-141.968	-0.4924	-393.05	-0.4643	-98.2
-0.4653	-142.704	-0.4934	-393.9	-0.4653	-99.2
-0.4663	-142.816	-0.4944	-395.25	-0.4663	-100.067
-0.4673	-143.856	-0.4954	-397.3	-0.4673	-101.067
-0.4683	-144.944	-0.4964	-397.65	-0.4683	-101.933
-0.4693	-146.16	-0.4974	-398.75	-0.4693	-103.067
-0.4703	-146.128	-0.4984	-399.65	-0.4703	-104.133
-0.4713	-146.864	-0.4994	-400.45	-0.4713	-105.133
-0.4723	-147.568	-0.5004	-403.25	-0.4723	-106.2
-0.4733	-147.68	-0.5014	-405.8	-0.4733	-107.2
-0.4743	-148.336	-0.5024	-406.55	-0.4743	-108.267
-0.4753	-148.272	-0.5034	-407.75	-0.4753	-109.267
-0.4763	-149.408	-0.5044	-407.85	-0.4763	-110.4
-0.4773	-149.856	-0.5054	-410.4	-0.4773	-111.4
-0.4783	-151.024	-0.5064	-411.9	-0.4783	-112.4
-0.4793	-151.2	-0.5074	-411.8	-0.4793	-113.533
-0.4803	-152.096	-0.5084	-411.25	-0.4803	-114.6
-0.4813	-153.216	-0.5094	-412.55	-0.4813	-115.667
-0.4823	-153.952	-0.5104	-413.75	-0.4823	-116.667
-0.4833	-154.608	-0.5114	-415.85	-0.4833	-117.733
-0.4843	-155.136	-0.5124	-416.1	-0.4843	-118.8
-0.4853	-155.344	-0.5134	-414.8	-0.4853	-119.933
-0.4863	-156.128	-0.5144	-413.9	-0.4863	-121.067
-0.4873	-157.024	-0.5154	-416.65	-0.4873	-122.133
-0.4883	-157.792	-0.5164	-417.7	-0.4883	-123.2
-0.4893	-158.624	-0.5174	-419.45	-0.4893	-124.333
-0.4903	-158.784	-0.5184	-419.85	-0.4903	-125.4
-0.4913	-159.024	-0.5194	-422.3	-0.4913	-126.533
-0.4923	-160	-0.5204	-423.85	-0.4923	-127.667
-0.4933	-159.824	-0.5214	-425	-0.4933	-128.8
-0.4943	-161.28	-0.5224	-425.5	-0.4943	-129.867
-0.4953	-161.92	-0.5234	-425.7	-0.4953	-130.933
-0.4963	-162.24	-0.5244	-427.4	-0.4963	-132.067
-0.4973	-163.52	-0.5254	-429.9	-0.4973	-133.133
-0.4983	-164.32	-0.5264	-432.7	-0.4983	-134.267
-0.4993	-164.32	-0.5274	-435.2	-0.4993	-135.6
-0.5003	-165.28	-0.5284	-435.85	-0.5003	-136.667
-0.5013	-166.56	-0.5294	-437	-0.5013	-137.8
-0.5023	-166.72	-0.5304	-438	-0.5023	-138.933
-0.5033	-167.36	-0.5314	-438.9	-0.5033	-140.133
-0.5043	-168.32	-0.5324	-439.6	-0.5043	-141.467
-0.5053	-168.8	-0.5334	-441.1	-0.5053	-142.467
-0.5063	-169.44	-0.5344	-441.2	-0.5063	-143.8
-0.5073	-170.08	-0.5354	-442.5	-0.5073	-145.067
-0.5083	-171.04	-0.5364	-444.4	-0.5083	-146.2
-0.5093	-171.68	-0.5374	-445.2	-0.5093	-147.333
-0.5103	-171.52	-0.5384	-447.55	-0.5103	-148.6
-0.5113	-172	-0.5394	-448.45	-0.5113	-149.8
-0.5123	-173.44	-0.5404	-448.9	-0.5123	-151.133
-0.5133	-174.88	-0.5414	-449.55	-0.5133	-152.4
-0.5143	-175.04	-0.5424	-451	-0.5143	-153.267
-0.5153	-175.2	-0.5434	-451.05	-0.5153	-153.667
-0.5163	-175.36	-0.5444	-452.2	-0.5163	-154.933
-0.5173	-176.16	-0.5454	-453.75	-0.5173	-156.267
-0.5183	-177.92	-0.5464	-452.6	-0.5183	-157.533
-0.5193	-177.28	-0.5474	-454.45	-0.5193	-158.733
-0.5203	-177.76	-0.5484	-455.1	-0.5203	-159.867
-0.5213	-179.04	-0.5494	-456.25	-0.5213	-161
-0.5223	-179.68	-0.5504	-457.9	-0.5223	-162.267
-0.5233	-180.32	-0.5514	-459.4	-0.5233	-163.6
-0.5243	-180.8	-0.5524	-459.65	-0.5243	-164.8
-0.5253	-181.44	-0.5534	-460.05	-0.5253	-166.067
-0.5263	-182.56	-0.5544	-460.8	-0.5263	-167.6
-0.5273	-182.56	-0.5554	-462.7	-0.5273	-169
-0.5283	-183.2	-0.5564	-462.9	-0.5283	-170.267
-0.5293	-183.04	-0.5574	-464.8	-0.5293	-171.467
-0.5303	-184.16	-0.5584	-465.55	-0.5303	-172.8
-0.5313	-184.96	-0.5594	-467.45	-0.5313	-174.133
-0.5323	-186.08	-0.5604	-469.35	-0.5323	-175.467
-0.5333	-187.2	-0.5614	-471.35	-0.5333	-176.733
-0.5343	-186.24	-0.5624	-472.6	-0.5343	-178.133
-0.5353	-186.72	-0.5634	-472.7	-0.5353	-179.4
-0.5363	-188	-0.5644	-474.15	-0.5363	-180.667
-0.5373	-187.84	-0.5654	-475.5	-0.5373	-182.133
-0.5383	-190.08	-0.5664	-476.95	-0.5383	-183.533
-0.5393	-189.28	-0.5674	-477.5	-0.5393	-184.8
-0.5403	-189.6	-0.5684	-477.85	-0.5403	-186.133
-0.5413	-190.4	-0.5694	-479.6	-0.5413	-187.333
-0.5423	-191.36	-0.5704	-481.1	-0.5423	-188.867
-0.5433	-192.32	-0.5714	-483.25	-0.5433	-190.333
-0.5443	-192.32	-0.5724	-484.9	-0.5443	-191.733
-0.5453	-193.44	-0.5734	-484.75	-0.5453	-193.133
-0.5463	-193.92	-0.5744	-485.3	-0.5463	-194.4
-0.5473	-195.2	-0.5754	-488.35	-0.5473	-195.733
-0.5483	-195.2	-0.5764	-491.6	-0.5483	-197.267
-0.5493	-195.68	-0.5774	-492.55	-0.5493	-198.933
-0.5503	-196.32	-0.5784	-494.15	-0.5503	-200.267
-0.5513	-196.8	-0.5794	-494.9	-0.5513	-201.4
-0.5523	-198.24	-0.5804	-496.4	-0.5523	-202.8
-0.5533	-199.36	-0.5814	-497.65	-0.5533	-204.2
-0.5543	-199.52	-0.5824	-498	-0.5543	-205.533
-0.5553	-199.2	-0.5834	-497.7	-0.5553	-206.667
-0.5563	-199.2	-0.5844	-497.7	-0.5563	-208.067
-0.5573	-199.68	-0.5854	-500.3	-0.5573	-209.467
-0.5583	-200.64	-0.5864	-501.35	-0.5583	-210.8
-0.5593	-200.96	-0.5874	-502.45	-0.5593	-212.4
-0.5603	-200.8	-0.5884	-499.55	-0.5603	-213.8
-0.5613	-201.28	-0.5894	-500.15	-0.5613	-215.133
-0.5623	-202.88	-0.5904	-501.25	-0.5623	-216.667
-0.5633	-204	-0.5914	-504.3	-0.5633	-218.133
-0.5643	-204.8	-0.5924	-503.55	-0.5643	-219.733
-0.5653	-205.44	-0.5934	-503.75	-0.5653	-221.333
-0.5663	-205.92	-0.5944	-505.4	-0.5663	-222.933
-0.5673	-205.12	-0.5954	-506.9	-0.5673	-224.333
-0.5683	-205.28	-0.5964	-506.4	-0.5683	-225.8
-0.5693	-205.28	-0.5974	-508.05	-0.5693	-227.4
-0.5703	-206.08	-0.5984	-508.3	-0.5703	-228.8
-0.5713	-206.56	-0.5994	-509.55	-0.5713	-230.267
-0.5723	-208	-0.6004	-511.05	-0.5723	-231.8
-0.5733	-207.52	-0.6014	-511.2	-0.5733	-233.533
-0.5743	-207.84	-0.6024	-510.45	-0.5743	-235.267
-0.5753	-208.8	-0.6034	-511.25	-0.5753	-236.8
-0.5763	-209.6	-0.6044	-514.45	-0.5763	-238.333
-0.5773	-211.36	-0.6054	-515.8	-0.5773	-239.933
-0.5783	-211.84	-0.6064	-517.1	-0.5783	-241.4
-0.5793	-213.12	-0.6074	-518.1	-0.5793	-243.4
-0.5803	-213.6	-0.6084	-518.15	-0.5803	-244.933
-0.5813	-213.44	-0.6094	-520.3	-0.5813	-246.333
-0.5823	-213.92	-0.6104	-522.85	-0.5823	-247.667
-0.5833	-215.2	-0.6114	-523.3	-0.5833	-249.333
-0.5843	-214.56	-0.6124	-525.35	-0.5843	-250.933
-0.5853	-215.36	-0.6134	-525.25	-0.5853	-252.6
-0.5863	-216.8	-0.6144	-523.7	-0.5863	-254.333
-0.5873	-217.12	-0.6154	-527.85	-0.5873	-255.933
-0.5883	-218.56	-0.6164	-527.5	-0.5883	-257.533
-0.5893	-217.92	-0.6174	-530.5	-0.5893	-259
-0.5903	-219.04	-0.6184	-536.3	-0.5903	-260.667
-0.5913	-219.36	-0.6194	-538.35	-0.5913	-262.267
-0.5923	-218.72	-0.6204	-538.35	-0.5923	-263.733
-0.5933	-219.2	-0.6214	-539.15	-0.5933	-265.333
-0.5943	-219.84	-0.6224	-539.75	-0.5943	-267.133
-0.5953	-221.44	-0.6234	-540.7	-0.5953	-268.933
-0.5963	-221.92	-0.6244	-541.65	-0.5963	-270.333
-0.5973	-221.92	-0.6254	-544.85	-0.5973	-271.8
-0.5983	-222.88	-0.6264	-547.85	-0.5983	-273.6
-0.5993	-222.08	-0.6274	-548.2	-0.5993	-275.8
-0.6003	-223.04	-0.6284	-549.1	-0.6003	-279.6
-0.6013	-224.48	-0.6294	-550.2	-0.6013	-286.4
-0.6023	-224.8	-0.6304	-551	-0.6023	-290.333
-0.6033	-225.12	-0.6314	-552.7	-0.6033	-292.867
-0.6043	-223.68	-0.6324	-553.15	-0.6043	-292.2
-0.6053	-224.48	-0.6334	-552.75	-0.6053	-292.667
-0.6063	-225.76	-0.6344	-553.6	-0.6063	-293.667
-0.6073	-227.04	-0.6354	-555.05	-0.6073	-295.133
-0.6083	-226.4	-0.6364	-557.1	-0.6083	-296.333
-0.6093	-227.04	-0.6374	-558.35	-0.6093	-297.867
-0.6103	-225.76	-0.6384	-559.85	-0.6103	-299.267
-0.6113	-227.36	-0.6394	-560.15	-0.6113	-300.8
-0.6123	-229.6	-0.6404	-560.1	-0.6123	-302.2
-0.6133	-230.72	-0.6414	-561.6	-0.6133	-303.867
-0.6143	-229.28	-0.6424	-562.4	-0.6143	-305.667
-0.6153	-229.44	-0.6434	-563.75	-0.6153	-307.2
-0.6163	-231.2	-0.6444	-565.55	-0.6163	-308.667
-0.6173	-231.2	-0.6454	-567.5	-0.6173	-309.867
-0.6183	-231.68	-0.6464	-569	-0.6183	-311.533
-0.6193	-231.68	-0.6474	-570	-0.6193	-313.2
-0.6203	-233.44	-0.6484	-571	-0.6203	-315.2
-0.6213	-232.48	-0.6494	-572	-0.6213	-317.067
-0.6223	-234.24	-0.6504	-573.5	-0.6223	-318.4
-0.6233	-234.56	-0.6514	-574.5	-0.6233	-320.133
-0.6243	-235.2	-0.6524	-576	-0.6243	-321.733
-0.6253	-233.92	-0.6534	-576	-0.6253	-323.333
-0.6263	-235.36	-0.6544	-577	-0.6263	-325.4
-0.6273	-235.2	-0.6554	-579.5	-0.6273	-327.267
-0.6283	-236.8	-0.756	-6857.35	-0.6283	-328.933
-0.6293	-237.6	-0.757	-6891.01	-0.6293	-330.667
-0.6303	-238.56	-0.758	-6944.07	-0.6303	-332.333
-0.6313	-239.84	-0.759	-6928.54	-0.6313	-334.067
-0.6323	-240	-0.76	-6973.84	-0.6323	-335.667
-0.6333	-239.36	-0.761	-7002.32	-0.6333	-337.6
-0.6343	-241.12	-0.762	-6994.55	-0.6343	-339.533
-0.6353	-240	-0.763	-7032.09	-0.6353	-341.467
-0.6363	-239.04	-0.764	-7121.4	-0.6363	-343.533
-0.6373	-239.04	-0.765	-7171.88	-0.6373	-345.2
-0.6383	-241.28	-0.766	-7208.12	-0.6383	-347.733
-0.6393	-242.88	-0.767	-7256.01	-0.6393	-350.6
-0.6403	-243.68	-0.768	-7342.73	-0.6403	-354
-0.6413	-243.68	-0.769	-7364.73	-0.6413	-357.6
-0.6423	-244.32	-0.77	-7375.09	-0.6423	-360.267
-0.6433	-243.84	-0.771	-7426.86	-0.6433	-362.667
-0.6443	-244.16	-0.772	-7477.34	-0.6443	-364.8
-0.6453	-245.76	-0.773	-7536.88	-0.6453	-367.2
-0.6463	-245.76	-0.774	-7577	-0.6463	-369.267
-0.6473	-245.28	-0.775	-7584.77	-0.6473	-371.6
-0.6483	-246.08	-0.776	-7574.41	-0.6483	-374.133
-0.6493	-248.48	-0.777	-7575.71	-0.6493	-376.333
-0.6503	-249.12	-0.778	-7574.41	-0.6503	-378.4
-0.6513	-249.28	-0.779	-7644.31	-0.6513	-380.533
-0.6523	-248	-0.78	-7738.79	-0.6523	-382.867
-0.6533	-247.04	-0.781	-7715.5	-0.6533	-385
-0.6543	-249.76	-0.782	-7769.86	-0.6543	-387.4
-0.6553	-249.6	-0.783	-7841.05	-0.6553	-389.4
-0.6563	-248	-0.784	-7851.4	-0.6563	-391.533
-0.6573	-248	-0.785	-7925.18	-0.6573	-394
-0.6583	-248.8	-0.786	-7958.83	-0.6583	-395.933
-0.6593	-251.52	-0.787	-8031.31	-0.6593	-398.2
-0.6603	-252.48	-0.788	-8097.32	-0.6603	-400.8
-0.6613	-252.32	-0.789	-8151.68	-0.6613	-402.667
-0.6623	-253.12	-0.79	-8177.57	-0.6623	-404.6
-0.6633	-253.76	-0.791	-8163.33	-0.6633	-406.733
-0.6643	-252.8	-0.792	-8233.23	-0.6643	-409.533
-0.6653	-253.76	-0.793	-8248.76	-0.6653	-411.867
-0.6663	-253.92	-0.794	-8281.12	-0.6663	-414.133
-0.6673	-254.24	-0.795	-8360.07	-0.6673	-416.667
-0.6683	-254.56	-0.796	-8420.91	-0.6683	-419.067
-0.6693	-254.56	-0.797	-8420.91	-0.6693	-421.6
-0.6703	-254.88	-0.798	-8453.26	-0.6703	-424
-0.6713	-255.36	-0.799	-8448.09	-0.6713	-426.667
-0.6723	-256.64	-0.8	-8448.09	-0.6723	-429.067
-0.6733	-257.28	-0.801	-8464.91	-0.6733	-431.267
-0.6743	-257.28	-0.802	-8525.75	-0.6743	-433.533
-0.6753	-256.96	-0.803	-8571.05	-0.6753	-436.467
-0.6763	-256.16	-0.804	-8602.11	-0.6763	-438.8
-0.6773	-256.8	-0.805	-8691.42	-0.6773	-441.333
-0.6783	-258.56	-0.806	-8740.61	-0.6783	-443.8
-0.6793	-258.24	-0.807	-8745.78	-0.6793	-446.667
-0.6803	-261.12	-0.808	-8782.02	-0.6803	-448.733
-0.6813	-259.04	-0.809	-8745.78	-0.6813	-451.2
-0.6823	-260.48	-0.81	-8767.79	-0.6823	-454.067
-0.6833	-260.96	-0.811	-8829.91	-0.6833	-456.467
-0.6843	-260.48	-0.812	-8895.92	-0.6843	-458.467
-0.6853	-262.72	-0.813	-8945.11	-0.6853	-460.8
-0.6863	-262.88	-0.814	-8994.29	-0.6863	-463.533
-0.6873	-263.04	-0.815	-9084.9	-0.6873	-466.133
-0.6883	-263.52	-0.816	-9149.61	-0.6883	-468.667
-0.6893	-263.36	-0.817	-9198.8	-0.6893	-471.2
-0.6903	-263.36	-0.818	-9191.03	-0.6903	-473.933
-0.6913	-262.56	-0.819	-9213.04	-0.6913	-476.533
-0.6923	-262.88	-0.82	-9302.34	-0.6923	-479.2
-0.6933	-264.8	-0.821	-9376.12	-0.6933	-481.8
-0.6943	-265.76	-0.822	-9408.48	-0.6943	-484.4
-0.6953	-265.92	-0.823	-9465.43	-0.6953	-486.467
-0.6963	-265.6	-0.824	-9466.72	-0.6963	-488.867
-0.6973	-265.76	-0.825	-9458.96	-0.6973	-491.4
-0.6983	-264.96	-0.826	-9539.21	-0.6983	-494.133
-0.6993	-264.96	-0.827	-9580.63	-0.6993	-496.667
-0.7003	-267.68	-0.828	-9562.51	-0.7003	-499.533
-0.7013	-269.44	-0.829	-9549.56	-0.7013	-502.667
-0.7023	-266.56	-0.83	-9598.75	-0.7023	-505.667
-0.7033	-267.2	-0.831	-9672.52	-0.7033	-507.6
-0.7043	-268.32	-0.832	-9653.11	-0.7043	-510.133
-0.7053	-268.16	-0.833	-9691.94	-0.7053	-513
-0.7063	-270.08	-0.834	-9704.88	-0.7063	-516.2
-0.7073	-270.56	-0.835	-9745.01	-0.7073	-518.8
-0.7083	-271.68	-0.836	-9822.67	-0.7083	-522.2
-0.7093	-273.12	-0.837	-9834.31	-0.7093	-524.533
-0.7103	-273.44	-0.838	-9866.67	-0.7103	-526.6
-0.7113	-272.32	-0.839	-9879.62	-0.7113	-529.133
-0.7123	-272.96	-0.84	-9957.28	-0.7123	-532.2
-0.7133	-275.2	-0.841	-10082.8	-0.7133	-534.8
-0.7143	-274.72	-0.842	-10125.5	-0.7143	-537.2
-0.7153	-274.56	-0.843	-10181.2	-0.7153	-539.933
-0.7163	-274.88	-0.844	-10236.9	-0.7163	-543.333
-0.7173	-275.36	-0.845	-10275.7	-0.7173	-546.2
-0.7183	-273.44	-0.846	-10318.4	-0.7183	-548.933
-0.7193	-275.36	-0.847	-10359.8	-0.7193	-551.533
-0.7203	-276.96	-0.848	-10381.8	-0.7203	-554.933
-0.7213	-277.44	-0.849	-10421.9	-0.7213	-558.133
-0.7223	-277.12	-0.85	-10403.8	-0.7223	-560.8
-0.7233	-278.08	-0.851	-10398.6	-0.7233	-563.8
-0.7243	-277.28	-0.852	-10468.5	-0.7243	-567.267
-0.7253	-276.32	-0.853	-10529.4	-0.7253	-571.067
-0.7263	-277.44	-0.854	-10583.7	-0.7263	-573.933
-0.7273	-278.4	-0.855	-10585	-0.7273	-577.067

## Sheet: Figure 3c
		0.80277	0.1614
		0.80956	0.1624
		0.8451	0.1634
		0.88081	0.1644
		0.88195	0.1654
		0.91645	0.1664
		0.92686	0.1674
		0.97589	0.1684
		0.99123	0.1694
		1.02531	0.1704
		1.07004	0.1714
		1.08636	0.1724
		1.13194	0.1734
		1.15173	0.1744
		1.18184	0.1754
		1.19312	0.1764
		1.2014	0.1774
		1.2188	0.1784
		1.24551	0.1794
		1.27531	0.1804
		1.28432	0.1814
		1.28691	0.1824
		1.31846	0.1834
		1.33999	0.1844
		1.35087	0.1854
		1.37213	0.1864
		1.38294	0.1874
		1.39927	0.1884
		1.41295	0.1894
		1.43951	0.1904
		1.44486	0.1914
		1.46202	0.1924
		1.47712	0.1934
		1.48344	0.1944
		1.49996	0.1954
		1.52257	0.1964
		1.53295	0.1974
		1.54425	0.1984
		1.55035	0.1994
		1.56089	0.2004
0.40905	0.1733	1.57633	0.2014
0.41843	0.1743	1.58658	0.2024
0.42762	0.1753	1.60774	0.2034
0.43686	0.1763	1.61018	0.2044
0.44567	0.1773	1.63557	0.2054
0.4543	0.1783	1.65543	0.2064
0.46324	0.1793	1.6637	0.2074
0.47223	0.1803	1.6739	0.2084
0.4815	0.1813	1.67811	0.2094
0.49103	0.1823	1.69827	0.2104
0.50035	0.1833	1.70714	0.2114
0.50883	0.1843	1.7145	0.2124
0.51735	0.1853	1.72268	0.2134
0.52778	0.1863	1.72603	0.2144
0.53757	0.1873	1.74166	0.2154
0.54595	0.1883
0.55398	0.1893
0.56205	0.1903
0.57054	0.1913
0.57905	0.1923
0.58722	0.1933
0.5984	0.1943
0.60741	0.1953
0.6149	0.1963
0.62259	0.1973
0.63079	0.1983
0.63853	0.1993
0.65004	0.2003
0.65851	0.2013
0.66592	0.2023
0.67335	0.2033
0.6811	0.2043
0.69267	0.2053
0.70036	0.2063
0.70723	0.2073
0.7144	0.2083
0.72526	0.2093
0.73355	0.2103
0.7403	0.2113
0.74732	0.2123
0.75885	0.2133
0.76594	0.2143
0.77232	0.2153
0.78219	0.2163			0.461	0.2163
0.79116	0.2173			0.46499	0.2173
0.79707	0.2183			0.47061	0.2183
0.80618	0.2193			0.47799	0.2193
0.81574	0.2203			0.48354	0.2203
0.82133	0.2213			0.48827	0.2213
0.83087	0.2223			0.4936	0.2223
0.8392	0.2233			0.50005	0.2233
0.8448	0.2243			0.50678	0.2243
0.85637	0.2253			0.51304	0.2253
0.8627	0.2263			0.51834	0.2263
0.87026	0.2273			0.52504	0.2273
0.8799	0.2283			0.53114	0.2283
0.88545	0.2293			0.53622	0.2293
0.89679	0.2303			0.54216	0.2303
0.90213	0.2313			0.54876	0.2313
0.91229	0.2323			0.55493	0.2323
0.9187	0.2333			0.55975	0.2333
0.92741	0.2343			0.56561	0.2343
0.93514	0.2353			0.57163	0.2353
0.94322	0.2363			0.57787	0.2363
0.95114	0.2373			0.58388	0.2373
0.95946	0.2383			0.59025	0.2383
0.96672	0.2393			0.5966	0.2393
0.97637	0.2403			0.60343	0.2403
0.98263	0.2413			0.61016	0.2413
0.99285	0.2423			0.61686	0.2423
0.99868	0.2433			0.62208	0.2433
1.0084	0.2443			0.62839	0.2443
1.01563	0.2453			0.6338	0.2453
1.02287	0.2463			0.63982	0.2463
1.03272	0.2473			0.64673	0.2473
1.03949	0.2483			0.65276	0.2483
1.04773	0.2493			0.65928	0.2493
1.05715	0.2503			0.66577	0.2503
1.06398	0.2513			0.67228	0.2513
1.07206	0.2523			0.67815	0.2523
1.08155	0.2533			0.68443	0.2533
1.08931	0.2543			0.69085	0.2543
1.0966	0.2553			0.69694	0.2553
1.10514	0.2563			0.70255	0.2563
1.1141	0.2573			0.70819	0.2573
1.12236	0.2583			0.71355	0.2583
1.13036	0.2593			0.7217	0.2593
1.13847	0.2603			0.72738	0.2603
1.14697	0.2613			0.73405	0.2613
1.15555	0.2623			0.73978	0.2623
1.16388	0.2633			0.74684	0.2633
1.17242	0.2643			0.75389	0.2643
1.18079	0.2653			0.76062	0.2653
1.1891	0.2663			0.76696	0.2663
1.19747	0.2673			0.77257	0.2673
1.20585	0.2683			0.77936	0.2683
1.21442	0.2693			0.78533	0.2693
1.2224	0.2703			0.79267	0.2703
1.23106	0.2713			0.79842	0.2713
1.23955	0.2723			0.80523	0.2723
1.24788	0.2733			0.81113	0.2733
1.25643	0.2743			0.81708	0.2743
1.2652	0.2753			0.82356	0.2753
1.27342	0.2763			0.83037	0.2763
1.28185	0.2773			0.83675	0.2773
1.29012	0.2783			0.84344	0.2783
1.29824	0.2793			0.85003	0.2793
1.30724	0.2803			0.85612	0.2803
1.31572	0.2813			0.86293	0.2813
1.32338	0.2823			0.87001	0.2823
1.3322	0.2833			0.87583	0.2833
1.34084	0.2843			0.88233	0.2843
1.34869	0.2853			0.88799	0.2853
1.35763	0.2863			0.89469	0.2863
1.36549	0.2873			0.90055	0.2873
1.37409	0.2883			0.90705	0.2883
1.38223	0.2893			0.91381	0.2893
1.39079	0.2903			0.92047	0.2903
1.39863	0.2913			0.92771	0.2913
1.40742	0.2923			0.93382	0.2923
1.41524	0.2933			0.93952	0.2933
1.42397	0.2943			0.94645	0.2943
1.43201	0.2953			0.95328	0.2953
1.44041	0.2963			0.95999	0.2963
1.44815	0.2973			0.96567	0.2973
1.456	0.2983			0.97159	0.2983
1.46204	0.2993			0.97864	0.2993
1.4687	0.3003			0.98528	0.3003
1.47619	0.3013			0.99152	0.3013
1.48538	0.3023			0.9971	0.3023
1.49438	0.3033			1.00461	0.3033
1.50254	0.3043			1.01087	0.3043
1.51097	0.3053			1.01731	0.3053
1.51841	0.3063			1.02284	0.3063
1.5253	0.3073			1.02992	0.3073
1.53148	0.3083			1.0361	0.3083
1.53716	0.3093			1.04297	0.3093
1.54635	0.3103			1.05102	0.3103
1.55495	0.3113			1.05716	0.3113
1.56129	0.3123			1.06321	0.3123
1.56641	0.3133			1.06991	0.3133
1.57389	0.3143			1.07725	0.3143
1.58306	0.3153			1.08398	0.3153
1.59115	0.3163			1.09038	0.3163
1.59594	0.3173			1.09807	0.3173
1.60119	0.3183			1.10471	0.3183
1.60758	0.3193			1.11104	0.3193
1.61473	0.3203			1.11793	0.3203
1.62474	0.3213			1.12516	0.3213
1.62884	0.3223			1.1314	0.3223
1.63709	0.3233			1.1382	0.3233
1.64471	0.3243			1.14509	0.3243
1.64972	0.3253			1.15168	0.3253
1.65866	0.3263			1.15876	0.3263
1.66321	0.3273			1.16554	0.3273
1.67054	0.3283			1.17241	0.3283
1.67571	0.3293			1.17898	0.3293
1.6837	0.3303			1.18545	0.3303
1.69126	0.3313			1.19164	0.3313
1.69436	0.3323			1.19811	0.3323
				1.20538	0.3333
				1.21272	0.3343
				1.21958	0.3353
				1.22617	0.3363
				1.23317	0.3373
				1.24105	0.3383
				1.24814	0.3393
				1.25415	0.3403
				1.26087	0.3413
				1.26827	0.3423
				1.27477	0.3433
				1.28179	0.3443
				1.28885	0.3453
				1.2952	0.3463
				1.30233	0.3473
				1.30892	0.3483
				1.31569	0.3493
				1.32249	0.3503
				1.32987	0.3513
				1.33619	0.3523
				1.34308	0.3533
				1.34999	0.3543
				1.35654	0.3553
				1.36286	0.3563
				1.36996	0.3573
				1.37682	0.3583
				1.38322	0.3593
				1.3894	0.3603
				1.39655	0.3613
				1.40381	0.3623
				1.41061	0.3633
				1.41797	0.3643
				1.42499	0.3653
				1.43233	0.3663
				1.43902	0.3673
				1.44623	0.3683
				1.45301	0.3693
				1.45959	0.3703
				1.46618	0.3713
				1.47315	0.3723
				1.47972	0.3733
				1.48657	0.3743
				1.4936	0.3753
				1.50024	0.3763
				1.50741	0.3773
				1.5134	0.3783
				1.51974	0.3793
				1.52625	0.3803
				1.53258	0.3813
				1.53908	0.3823
				1.54613	0.3833
				1.55259	0.3843
				1.55863	0.3853
				1.56545	0.3863
				1.57171	0.3873
				1.57795	0.3883
				1.58486	0.3893
				1.59181	0.3903
				1.59857	0.3913
				1.60473	0.3923
				1.61123	0.3933
				1.61784	0.3943
				1.62483	0.3953
				1.63124	0.3963
				1.63722	0.3973
				1.64352	0.3983
				1.65011	0.3993
				1.65648	0.4003
				1.66232	0.4013
				1.66876	0.4023
				1.67419	0.4033
				1.67979	0.4043
				1.68598	0.4053
				1.69244	0.4063
				1.6988	0.4073
				1.70501	0.4083
				1.71079	0.4093
				1.7165	0.4103
				1.72209	0.4113
				1.72852	0.4123
				1.73448	0.4133
				1.73973	0.4143
				1.7458	0.4153

## Sheet: Figure 3d
0	0	0	--	0	0	0
1	0	0	--	0	0	0
2	2.12063	-0.40723	--	-0.00402	-0.07424	-0.29237
3	2.12063	-0.40723	--	-0.00402	-0.07424	-0.29237
4	0	0	--	0	0	0
5	0	0	--	0	0	0

## Sheet: Figure 3e
-15.4772	0	0	0	0	0	0			-15.5124	0	0	0	0	0	0			-17.4414	0	0	0	0	0	0
-15.4142	0	0	0	0	0	0			-15.4504	0	0	0	0	0	0			-17.3694	0	0	0	0	0	0
-15.3522	0	0	0	0	0	0			-15.3874	0	0	0	0	0	0			-17.2974	0	0	0	0	0	0
-15.2892	0	0	0	0	0	0			-15.3244	0	0	0	0	0	0			-17.2254	0	0	0	0	0	0
-15.2262	0	0	0	0	0	0			-15.2614	0	0	0	0	0	0			-17.1524	0	0	0	0	0	0
-15.1632	0	0	0	0	0	0			-15.1994	0	0	0	0	0	0			-17.0804	0	0	0	0	0	0
-15.1002	0	0	0	0	0	0			-15.1364	0	0	0	0	0	0			-17.0084	0	0	0	0	0	0
-15.0372	0	0	0	0	0	0			-15.0734	0	0	0	0	0	0			-16.9364	0	0	0	0	0	0
-14.9742	0	0	0	0	0	0			-15.0104	0	0	0	0	0	0			-16.8634	0	0	0	0	0	0
-14.9112	0	0	0	0	0	0			-14.9484	0	0	0	0	0	0			-16.7914	0	0	0	0	0	0
-14.8482	0	0	0	0	0	0			-14.8854	0	0	0	0	0	0			-16.7194	0.00041	-1e-05	1e-05	0	0.0004	-1e-05
-14.7852	4e-05	1e-05	3e-05	-4e-05	-1e-05	-3e-05			-14.8224	4e-05	1e-05	3e-05	-4e-05	-1e-05	-3e-05			-16.6464	0.01708	-0.00098	0.00046	-3e-05	0.01662	-0.00095
-14.7222	0.00142	0.00027	0.00115	-0.00142	-0.00027	-0.00115			-14.7594	0.00128	0.00024	0.00104	-0.00128	-0.00024	-0.00104			-16.5744	0.26552	-0.03314	0.00715	-0.00091	0.25837	-0.03223
-14.6602	0.02619	0.00499	0.0212	-0.02619	-0.00499	-0.0212			-14.6974	0.02437	0.00461	0.01976	-0.02437	-0.00461	-0.01976			-16.5024	1.55318	-0.41816	0.0418	-0.01144	1.51138	-0.40672
-14.5972	0.22937	0.04368	0.18569	-0.22937	-0.04368	-0.18569			-14.6344	0.22482	0.0425	0.18232	-0.22482	-0.0425	-0.18232			-16.4304	3.46215	-1.9923	0.09318	-0.05452	3.36897	-1.93778
-14.5342	1.00807	0.19176	0.81631	-1.00807	-0.19176	-0.81631			-14.5714	1.08139	0.20414	0.87725	-1.08139	-0.20414	-0.87725			-16.3574	2.9625	-3.62346	0.0797	-0.09915	2.8828	-3.52431
-14.4712	2.68344	0.5081	2.17534	-2.68344	-0.5081	-2.17534			-14.5094	3.14119	0.59096	2.55023	-3.14119	-0.59096	-2.55023			-16.2854	1.04285	-2.53582	0.02735	-0.06932	1.0155	-2.4665
-14.4082	5.98042	1.12397	4.85645	-5.98042	-1.12397	-4.85645			-14.4464	6.54544	1.22545	5.31999	-6.54544	-1.22545	-5.31999			-16.2134	0.83797	-0.82132	0.0156	-0.02102	0.82237	-0.8003
-14.3452	10.6468	1.99301	8.65382	-10.6468	-1.99301	-8.65382			-14.3834	9.95702	1.8557	8.10132	-9.95702	-1.8557	-8.10132			-16.1404	2.6466	-1.17151	0.04564	-0.02107	2.60096	-1.15044
-14.2822	11.0219	2.06112	8.96075	-11.0219	-2.06112	-8.96075			-14.3204	9.95391	1.84836	8.10555	-9.95391	-1.84836	-8.10555			-16.0684	3.71919	-3.16325	0.06405	-0.05508	3.65514	-3.10817
-14.2192	6.23119	1.16134	5.06985	-6.23119	-1.16134	-5.06985			-14.2584	6.42049	1.18632	5.23417	-6.42049	-1.18632	-5.23417			-15.9964	2.0094	-3.46957	0.03461	-0.06039	1.97479	-3.40918
-14.1562	4.7647	0.86911	3.89559	-4.7647	-0.86911	-3.89559			-14.1954	4.83192	0.87787	3.95405	-4.83192	-0.87787	-3.95405			-15.9244	0.41442	-1.46062	0.00714	-0.02542	0.40728	-1.4352
-14.0932	9.7084	1.75175	7.95665	-9.7084	-1.75175	-7.95665			-14.1324	8.43968	1.51281	6.92687	-8.43968	-1.51281	-6.92687			-15.8514	0.03226	-0.23408	0.00056	-0.00407	0.0317	-0.23001
-14.0302	14.874	2.67561	12.1983	-14.874	-2.67561	-12.1983			-14.0694	14.4135	2.56947	11.844	-14.4135	-2.56947	-11.844			-15.7794	0.00094	-0.01411	2e-05	-0.00025	0.00092	-0.01386
-13.9672	16.0702	2.87531	13.1949	-16.0702	-2.87531	-13.1949			-14.0074	17.1132	3.03947	14.0737	-17.1132	-3.03947	-14.0737			-15.7074	1e-05	-0.00032	0	-1e-05	1e-05	-0.00031
-13.9052	13.5061	2.40585	11.1003	-13.5061	-2.40585	-11.1003			-13.9444	12.4838	2.21248	10.2713	-12.4838	-2.21248	-10.2713			-15.6344	0	0	0	0	0	0
-13.8422	7.2145	1.28247	5.93203	-7.2145	-1.28247	-5.93203			-13.8814	5.19182	0.9179	4.27392	-5.19182	-0.9179	-4.27392			-15.5624	0	0	0	0	0	0
-13.7792	2.4095	0.42503	1.98447	-2.4095	-0.42503	-1.98447			-13.8184	2.25679	0.38961	1.86718	-2.25679	-0.38961	-1.86718			-15.4904	0	0	0	0	0	0
-13.7162	3.5858	0.61177	2.97403	-3.5858	-0.61177	-2.97403			-13.7564	5.62766	0.95162	4.67604	-5.62766	-0.95162	-4.67604			-15.4184	0	0	0	0	0	0
-13.6532	12.6583	2.15231	10.506	-12.6583	-2.15231	-10.506			-13.6934	14.3709	2.42903	11.9419	-14.3709	-2.42903	-11.9419			-15.3454	0	0	0	0	0	0
-13.5902	23.0292	3.91441	19.1148	-23.0292	-3.91441	-19.1148			-13.6304	21.2304	3.58737	17.6431	-21.2304	-3.58737	-17.6431			-15.2734	0	0	0	0	0	0
-13.5272	21.0349	3.5711	17.4639	-21.0349	-3.5711	-17.4639			-13.5674	19.0386	3.2101	15.8285	-19.0386	-3.2101	-15.8285			-15.2014	0	0	0	0	0	0
-13.4642	13.5898	2.28898	11.3008	-13.5898	-2.28898	-11.3008			-13.5054	12.849	2.14922	10.6998	-12.849	-2.14922	-10.6998			-15.1284	0	0	0	0	0	0
-13.4012	12.8518	2.1285	10.7233	-12.8518	-2.1285	-10.7233			-13.4424	10.0981	1.64538	8.45271	-10.0981	-1.64538	-8.45271			-15.0564	4e-05	-2e-05	1e-05	0	3e-05	-2e-05
-13.3382	12.2229	1.93345	10.2895	-12.2229	-1.93345	-10.2895			-13.3794	11.3943	1.72121	9.67308	-11.3943	-1.72121	-9.67308			-14.9844	0.00209	-0.00169	0.00038	-0.00031	0.00171	-0.00138
-13.2752	10.8358	1.40739	9.42838	-10.8358	-1.40739	-9.42838			-13.3164	16.3646	2.1939	14.1707	-16.3646	-2.1939	-14.1707			-14.9124	0.05177	-0.04361	0.00948	-0.00801	0.04229	-0.0356
-13.2132	17.4791	2.00786	15.4713	-17.4791	-2.00786	-15.4713			-13.2544	24.2248	3.05917	21.1656	-24.2248	-3.05917	-21.1656			-14.8394	0.51586	-0.4546	0.09399	-0.08316	0.42187	-0.37144
-13.1502	32.8776	4.1768	28.7008	-32.8776	-4.1768	-28.7008			-13.1914	33.7007	4.38629	29.3144	-33.7007	-4.38629	-29.3144			-14.7674	2.15262	-2.0005	0.39069	-0.36457	1.76193	-1.63593
-13.0872	50.6713	6.89155	43.7797	-50.6713	-6.89155	-43.7797			-13.1284	43.9145	5.89024	38.0243	-43.9145	-5.89024	-38.0243			-14.6954	4.13146	-4.03243	0.74676	-0.73225	3.3847	-3.30018
-13.0242	55.9586	7.62205	48.3366	-55.9586	-7.62205	-48.3366			-13.0654	47.3842	6.31294	41.0713	-47.3842	-6.31294	-41.0713			-14.6234	4.88519	-4.78735	0.87013	-0.86073	4.01506	-3.92662
-12.9612	43.7813	5.83718	37.9441	-43.7813	-5.83718	-37.9441			-13.0034	42.0879	5.60765	36.4803	-42.0879	-5.60765	-36.4803			-14.5504	5.2272	-4.95837	0.89286	-0.86098	4.33434	-4.09739
-12.8982	37.4922	4.98109	32.5111	-37.4922	-4.98109	-32.5111			-12.9404	40.794	5.47589	35.3181	-40.794	-5.47589	-35.3181			-14.4784	4.91612	-4.83645	0.8011	-0.79796	4.11502	-4.03849
-12.8352	44.3463	5.87308	38.4733	-44.3463	-5.87308	-38.4733			-12.8774	47.3216	6.33584	40.9858	-47.3216	-6.33584	-40.9858			-14.4064	4.15649	-4.41038	0.67848	-0.72105	3.47801	-3.68933
-12.7722	53.4633	7.2495	46.2138	-53.4633	-7.2495	-46.2138			-12.8154	57.5348	7.95887	49.5759	-57.5348	-7.95887	-49.5759			-14.3334	5.03007	-5.04437	0.85271	-0.85635	4.17736	-4.18802
-12.7092	71.7818	10.2996	61.4821	-71.7818	-10.2996	-61.4821			-12.7524	69.4096	9.95678	59.4529	-69.4096	-9.95678	-59.4529			-14.2614	7.56038	-7.19989	1.26547	-1.21615	6.29491	-5.98374
-12.6462	89.8146	13.1601	76.6545	-89.8146	-13.1601	-76.6545			-12.6894	74.7136	10.7734	63.9402	-74.7136	-10.7734	-63.9402			-14.1894	7.23374	-7.15512	1.1576	-1.15055	6.07614	-6.00457
-12.5832	87.8101	12.764	75.0461	-87.8101	-12.764	-75.0461			-12.6264	74.4472	10.7191	63.7281	-74.4472	-10.7191	-63.7281			-14.1174	4.11083	-4.49884	0.62385	-0.67668	3.48698	-3.82216
-12.5202	79.8625	11.6164	68.2461	-79.8625	-11.6164	-68.2461			-12.5644	73.9067	10.7727	63.134	-73.9067	-10.7727	-63.134			-14.0444	2.80794	-3.00922	0.43743	-0.46314	2.37051	-2.54608
-12.4582	85.3597	12.6444	72.7152	-85.3597	-12.6444	-72.7152			-12.5014	71.8052	10.622	61.1833	-71.8052	-10.622	-61.1833			-13.9724	5.6214	-5.07768	0.87288	-0.82251	4.74852	-4.25517
-12.3952	89.3808	13.3885	75.9923	-89.3808	-13.3885	-75.9923			-12.4384	62.4987	9.31682	53.1819	-62.4987	-9.31682	-53.1819			-13.9004	10.6997	-9.25276	1.50453	-1.39417	9.19517	-7.85859
-12.3322	70.2024	10.5579	59.6445	-70.2024	-10.5579	-59.6445			-12.3754	45.1864	6.71575	38.4707	-45.1864	-6.71575	-38.4707			-13.8274	13.4004	-12.8069	1.76345	-1.72391	11.637	-11.083
-12.2692	42.0952	6.35353	35.7417	-42.0952	-6.35353	-35.7417			-12.3134	28.1724	4.06891	24.1034	-28.1724	-4.06891	-24.1034			-13.7554	9.95191	-11.2372	1.33991	-1.43238	8.612	-9.80484
-12.2062	19.7108	2.98271	16.7281	-19.7108	-2.98271	-16.7281			-12.2504	16.4164	2.2277	14.1887	-16.4164	-2.2277	-14.1887			-13.6834	6.15154	-7.02292	0.87343	-0.92706	5.27811	-6.09586
-12.1432	5.96118	0.90244	5.05874	-5.96118	-0.90244	-5.05874			-12.1874	12.6308	1.65729	10.9735	-12.6308	-1.65729	-10.9735			-13.6114	7.2218	-7.29469	0.96653	-0.96496	6.25527	-6.32973
-12.0802	0.97617	0.14772	0.82845	-0.97617	-0.14772	-0.82845			-12.1244	19.1861	2.56707	16.619	-19.1861	-2.56707	-16.619			-13.5384	12.4995	-12.2416	1.60336	-1.56807	10.8961	-10.6735
-12.0172	0.07995	0.0121	0.06785	-0.07995	-0.0121	-0.06785			-12.0624	24.9475	3.35687	21.5906	-24.9475	-3.35687	-21.5906			-13.4664	19.1532	-18.8808	2.52418	-2.48443	16.629	-16.3964
-11.9542	0.00317	0.00048	0.00269	-0.00317	-0.00048	-0.00269			-11.9994	17.061	2.29611	14.7649	-17.061	-2.29611	-14.7649			-13.3944	22.7297	-22.6878	3.02001	-3.01329	19.7096	-19.6745
-11.8912	6e-05	1e-05	5e-05	-6e-05	-1e-05	-5e-05			-11.9364	6.21174	0.8335	5.37824	-6.21174	-0.8335	-5.37824			-13.3214	21.7079	-21.7304	2.86028	-2.85799	18.8476	-18.8724
-11.8282	0	0	0	0	0	0			-11.8734	4.51829	0.59444	3.92385	-4.51829	-0.59444	-3.92385			-13.2494	21.0842	-20.8926	2.8165	-2.78263	18.2676	-18.11
-11.7662	0	0	0	0	0	0			-11.8114	11.3695	1.48821	9.88133	-11.3695	-1.48821	-9.88133			-13.1774	24.4644	-24.266	3.31065	-3.27635	21.1538	-20.9897
-11.7032	0	0	0	0	0	0			-11.7484	16.9004	2.21145	14.6889	-16.9004	-2.21145	-14.6889			-13.1054	30.7745	-30.559	4.29346	-4.25273	26.4811	-26.3063
-11.6402	0	0	0	0	0	0			-11.6854	12.087	1.58171	10.5053	-12.087	-1.58171	-10.5053			-13.0324	36.687	-36.5919	5.26725	-5.24569	31.4198	-31.3462
-11.5772	0	0	0	0	0	0			-11.6224	4.13198	0.54068	3.5913	-4.13198	-0.54068	-3.5913			-12.9604	36.8504	-36.8901	5.30485	-5.30577	31.5455	-31.5843
-11.5142	0	0	0	0	0	0			-11.5604	0.67241	0.08799	0.58442	-0.67241	-0.08799	-0.58442			-12.8884	36.7498	-36.6259	5.30581	-5.27919	31.444	-31.3468
-11.4512	0	0	0	0	0	0			-11.4974	0.05181	0.00678	0.04503	-0.05181	-0.00678	-0.04503			-12.8164	36.9417	-36.8744	5.40738	-5.38693	31.5343	-31.4875
-11.3882	0	0	0	0	0	0			-11.4344	0.00188	0.00025	0.00163	-0.00188	-0.00025	-0.00163			-12.7434	32.8429	-33.1423	4.85382	-4.88851	27.989	-28.2538
-11.3252	0	0	0	0	0	0			-11.3714	3e-05	0	3e-05	-3e-05	0	-3e-05			-12.6714	23.3366	-23.936	3.46298	-3.54365	19.8736	-20.3924
-11.2622	0	0	0	0	0	0			-11.3094	0	0	0	0	0	0			-12.5994	11.7964	-12.4622	1.75269	-1.84616	10.0437	-10.616
-11.1992	0	0	0	0	0	0			-11.2464	0	0	0	0	0	0			-12.5264	3.4232	-3.83016	0.50829	-0.56665	2.91491	-3.26351
-11.1362	0	0	0	0	0	0			-11.1834	0	0	0	0	0	0			-12.4544	0.46045	-0.55831	0.06826	-0.08242	0.39219	-0.47589
-11.0732	0	0	0	0	0	0			-11.1204	0	0	0	0	0	0			-12.3824	0.02559	-0.03409	0.00379	-0.00502	0.0218	-0.02907
-11.0112	0	0	0	0	0	0			-11.0584	0	0	0	0	0	0			-12.3104	0.00056	-0.00082	8e-05	-0.00012	0.00048	-0.0007
-10.9482	0	0	0	0	0	0			-10.9954	0	0	0	0	0	0			-12.2374	0	-1e-05	0	0	0	-1e-05
-10.8852	0	0	0	0	0	0			-10.9324	0	0	0	0	0	0			-12.1654	0	0	0	0	0	0
-10.8222	0	0	0	0	0	0			-10.8704	0	0	0	0	0	0			-12.0934	0	0	0	0	0	0
-10.7592	0	0	0	0	0	0			-10.8074	0	0	0	0	0	0			-12.0204	0	0	0	0	0	0
-10.6962	0	0	0	0	0	0			-10.7444	0	0	0	0	0	0			-11.9484	0	0	0	0	0	0
-10.6332	0	0	0	0	0	0			-10.6814	0	0	0	0	0	0			-11.8764	1e-05	0	0	0	1e-05	0
-10.5702	0	0	0	0	0	0			-10.6194	0	0	0	0	0	0			-11.8044	0.00132	-2e-05	0.00011	0	0.00121	-2e-05
-10.5072	0	0	0	0	0	0			-10.5564	0	0	0	0	0	0			-11.7314	0.04239	-0.00209	0.00349	-0.00017	0.0389	-0.00192
-10.4442	0	0	0	0	0	0			-10.4934	0	0	0	0	0	0			-11.6594	0.50667	-0.05984	0.04172	-0.00496	0.46495	-0.05488
-10.3812	0	0	0	0	0	0			-10.4304	0	0	0	0	0	0			-11.5874	2.28743	-0.63657	0.18835	-0.05274	2.09908	-0.58383
-10.3192	0	0	0	0	0	0			-10.3684	0	0	0	0	0	0			-11.5144	3.94542	-2.56226	0.3249	-0.21226	3.62052	-2.35
-10.2562	0	0	0	0	0	0			-10.3054	0	0	0	0	0	0			-11.4424	2.65474	-3.94555	0.21845	-0.32686	2.43629	-3.61869
-10.1932	0	0	0	0	0	0			-10.2424	0	0	0	0	0	0			-11.3704	1.19345	-2.3972	0.0962	-0.19833	1.09725	-2.19887
-10.1302	0	0	0	0	0	0			-10.1794	0	0	0	0	0	0			-11.2984	2.43919	-1.22794	0.19165	-0.09903	2.24754	-1.12891
-10.0672	0	0	0	0	0	0			-10.1174	0	0	0	0	0	0			-11.2254	4.04803	-2.7661	0.31765	-0.21868	3.73038	-2.54742
-10.0042	0	0	0	0	0	0			-10.0544	0	0	0	0	0	0			-11.1534	2.64326	-4.03119	0.20742	-0.31844	2.43584	-3.71275
-9.94119	0	0	0	0	0	0			-9.9914	0	0	0	0	0	0			-11.0814	0.66032	-2.28969	0.05181	-0.18089	0.60851	-2.1088
-9.87819	0	0	0	0	0	0			-9.9284	0	0	0	0	0	0			-11.0084	0.0624	-0.49687	0.0049	-0.03925	0.0575	-0.45762
-9.81519	0	0	0	0	0	0			-9.8664	0	0	0	0	0	0			-10.9364	0.0022	-0.04072	0.00017	-0.00322	0.00203	-0.0375
-9.75219	0	0	0	0	0	0			-9.8034	0	0	0	0	0	0			-10.8644	3e-05	-0.00124	0	-0.0001	3e-05	-0.00114
-9.68919	0	0	0	0	0	0			-9.7404	0	0	0	0	0	0			-10.7924	0	-1e-05	0	0	0	-1e-05
-9.62619	0	0	0	0	0	0			-9.6774	0	0	0	0	0	0			-10.7194	0	0	0	0	0	0
-9.56419	0	0	0	0	0	0			-9.6154	0	0	0	0	0	0			-10.6474	0	0	0	0	0	0
-9.50119	0	0	0	0	0	0			-9.5524	0	0	0	0	0	0			-10.5754	0	0	0	0	0	0
-9.43819	0	0	0	0	0	0			-9.4894	0	0	0	0	0	0			-10.5034	0	0	0	0	0	0
-9.37519	0	0	0	0	0	0			-9.4264	0	0	0	0	0	0			-10.4304	0	0	0	0	0	0
-9.31219	0	0	0	0	0	0			-9.3644	0	0	0	0	0	0			-10.3584	0	0	0	0	0	0
-9.24919	0	0	0	0	0	0			-9.3014	0	0	0	0	0	0			-10.2864	0	0	0	0	0	0
-9.18619	0	0	0	0	0	0			-9.2384	0	0	0	0	0	0			-10.2134	0	0	0	0	0	0
-9.12319	0	0	0	0	0	0			-9.1764	0	0	0	0	0	0			-10.1414	0	0	0	0	0	0
-9.06019	0	0	0	0	0	0			-9.1134	0	0	0	0	0	0			-10.0694	0	0	0	0	0	0
-8.99719	0	0	0	0	0	0			-9.0504	0	0	0	0	0	0			-9.99739	0	0	0	0	0	0
-8.93419	0	0	0	0	0	0			-8.9874	0	0	0	0	0	0			-9.92439	0	0	0	0	0	0
-8.87219	0	0	0	0	0	0			-8.9254	0	0	0	0	0	0			-9.85239	0	0	0	0	0	0
-8.80919	0	0	0	0	0	0			-8.8624	0	0	0	0	0	0			-9.78039	0	0	0	0	0	0
-8.74619	0	0	0	0	0	0			-8.7994	0	0	0	0	0	0			-9.70739	0	0	0	0	0	0
-8.68319	0	0	0	0	0	0			-8.7364	0	0	0	0	0	0			-9.63539	0	0	0	0	0	0
-8.62019	0	0	0	0	0	0			-8.6744	0	0	0	0	0	0			-9.56339	0	0	0	0	0	0
-8.55719	0	0	0	0	0	0			-8.6114	0	0	0	0	0	0			-9.49139	0	0	0	0	0	0
-8.49419	0	0	0	0	0	0			-8.5484	0	0	0	0	0	0			-9.41839	0	0	0	0	0	0
-8.43119	0	0	0	0	0	0			-8.4854	0	0	0	0	0	0			-9.34639	0	0	0	0	0	0
-8.36819	0	0	0	0	0	0			-8.4234	0	0	0	0	0	0			-9.27439	0	0	0	0	0	0
-8.30519	0	0	0	0	0	0			-8.3604	0	0	0	0	0	0			-9.20139	0	0	0	0	0	0
-8.24219	0	0	0	0	0	0			-8.2974	0	0	0	0	0	0			-9.12939	0	0	0	0	0	0
-8.17919	0	0	0	0	0	0			-8.2344	0	0	0	0	0	0			-9.05739	0	0	0	0	0	0
-8.11719	0	0	0	0	0	0			-8.1724	0	0	0	0	0	0			-8.98539	0	0	0	0	0	0
-8.05419	0	0	0	0	0	0			-8.1094	0	0	0	0	0	0			-8.91239	0	0	0	0	0	0
-7.99119	0	0	0	0	0	0			-8.0464	0	0	0	0	0	0			-8.84039	0	0	0	0	0	0
-7.92819	0	0	0	0	0	0			-7.9834	0	0	0	0	0	0			-8.76839	0	0	0	0	0	0
-7.86519	0	0	0	0	0	0			-7.9214	0	0	0	0	0	0			-8.69539	0	0	0	0	0	0
-7.80219	0	0	0	0	0	0			-7.8584	0	0	0	0	0	0			-8.62339	0	0	0	0	0	0
-7.73919	0	0	0	0	0	0			-7.7954	0	0	0	0	0	0			-8.55139	0	0	0	0	0	0
-7.67619	0	0	0	0	0	0			-7.7324	0	0	0	0	0	0			-8.47939	0	0	0	0	0	0
-7.61319	0	0	0	0	0	0			-7.6704	0	0	0	0	0	0			-8.40639	0	0	0	0	0	0
-7.55019	0	0	0	0	0	0			-7.6074	0	0	0	0	0	0			-8.33439	0	0	0	0	0	0
-7.48719	0	0	0	0	0	0			-7.5444	0	0	0	0	0	0			-8.26239	0	0	0	0	0	0
-7.42519	0	0	0	0	0	0			-7.4824	0	0	0	0	0	0			-8.19039	0	0	0	0	0	0
-7.36219	0	0	0	0	0	0			-7.4194	0	0	0	0	0	0			-8.11739	0	0	0	0	0	0
-7.29919	0	0	0	0	0	0			-7.3564	0	0	0	0	0	0			-8.04539	0	0	0	0	0	0
-7.23619	0	0	0	0	0	0			-7.2934	0	0	0	0	0	0			-7.97339	0	0	0	0	0	0
-7.17319	0	0	0	0	0	0			-7.2314	0	0	0	0	0	0			-7.90039	0	0	0	0	0	0
-7.11019	0	0	0	0	0	0			-7.1684	0	0	0	0	0	0			-7.82839	0	0	0	0	0	0
-7.04719	0	0	0	0	0	0			-7.1054	0	0	0	0	0	0			-7.75639	0	0	0	0	0	0
-6.98419	0	0	0	0	0	0			-7.0424	0	0	0	0	0	0			-7.68439	0	0	0	0	0	0
-6.92119	0	0	0	0	0	0			-6.9804	0	0	0	0	0	0			-7.61139	0	0	0	0	0	0
-6.85819	0	0	0	0	0	0			-6.9174	0	0	0	0	0	0			-7.53939	0	0	0	0	0	0
-6.79519	0	0	0	0	0	0			-6.8544	0	0	0	0	0	0			-7.46739	0.00017	-3e-05	4e-05	-1e-05	0.00013	-2e-05
-6.73219	0	0	0	0	0	0			-6.7914	0	0	0	0	0	0			-7.39439	0.0085	-0.00161	0.00218	-0.00042	0.00632	-0.00119
-6.67019	0	0	0	0	0	0			-6.7294	0	0	0	0	0	0			-7.32239	0.15689	-0.04668	0.04018	-0.01215	0.11671	-0.03453
-6.60719	0	0	0	0	0	0			-6.6664	0	0	0	0	0	0			-7.25039	1.08967	-0.50647	0.27907	-0.13183	0.8106	-0.37464
-6.54419	0	0	0	0	0	0			-6.6034	0	0	0	0	0	0			-7.17839	2.88204	-2.0804	0.73806	-0.5415	2.14398	-1.5389
-6.48119	3e-05	1e-05	2e-05	-3e-05	-1e-05	-2e-05			-6.5404	0	0	0	0	0	0			-7.10539	2.9249	-3.27063	0.74899	-0.85123	2.17591	-2.4194
-6.41819	0.00155	0.00068	0.00087	-0.00155	-0.00068	-0.00087			-6.4784	0.00016	7e-05	9e-05	-0.00016	-7e-05	-9e-05			-7.03339	1.13943	-1.97503	0.29178	-0.51408	0.84765	-1.46095
-6.35519	0.0343	0.015	0.0193	-0.0343	-0.015	-0.0193			-6.4154	0.00577	0.00253	0.00324	-0.00577	-0.00253	-0.00324			-6.96139	0.17971	-0.45791	0.04579	-0.11914	0.13392	-0.33877
-6.29219	0.35789	0.15652	0.20137	-0.35789	-0.15652	-0.20137			-6.3524	0.09451	0.04139	0.05312	-0.09451	-0.04139	-0.05312			-6.88839	0.20116	-0.08806	0.04782	-0.02208	0.15334	-0.06598
-6.22919	1.77055	0.77454	0.99601	-1.77055	-0.77454	-0.99601			-6.2894	0.73499	0.32199	0.413	-0.73499	-0.32199	-0.413			-6.81639	1.34578	-0.55435	0.32315	-0.13605	1.02263	-0.4183
-6.16619	4.29016	1.88216	2.408	-4.29016	-1.88216	-2.408			-6.2274	2.79126	1.22513	1.56613	-2.79126	-1.22513	-1.56613			-6.74439	3.94162	-2.55352	0.9775	-0.64135	2.96412	-1.91217
-6.10319	6.36056	2.83489	3.52567	-6.36056	-2.83489	-3.52567			-6.1644	5.83656	2.58524	3.25132	-5.83656	-2.58524	-3.25132			-6.67239	5.38629	-5.11901	1.41348	-1.34272	3.97281	-3.77629
-6.04019	11.6826	5.36602	6.31653	-11.6826	-5.36602	-6.31653			-6.1014	9.86704	4.48045	5.38659	-9.86704	-4.48045	-5.38659			-6.59939	3.93231	-5.0136	1.10668	-1.40217	2.82563	-3.61143
-5.97819	24.9122	11.5808	13.3315	-24.9122	-11.5808	-13.3315			-6.0384	18.3003	8.50801	9.79232	-18.3003	-8.50801	-9.79232			-6.52739	1.91752	-2.88093	0.61832	-0.8904	1.2992	-1.99053
-5.91519	33.6361	15.8526	17.7835	-33.6361	-15.8526	-17.7835			-5.9764	28.3721	13.3998	14.9723	-28.3721	-13.3998	-14.9723			-6.45539	1.86133	-1.99836	0.77703	-0.78129	1.0843	-1.21707
-5.85219	28.2089	13.7708	14.438	-28.2089	-13.7708	-14.438			-5.9134	30.7817	14.8232	15.9584	-30.7817	-14.8232	-15.9584			-6.38239	4.40871	-3.90742	1.95153	-1.72382	2.45718	-2.1836
-5.78919	20.8769	10.7604	10.1165	-20.8769	-10.7604	-10.1165			-5.8504	24.8018	12.3176	12.4843	-24.8018	-12.3176	-12.4843			-6.31039	9.96497	-8.85277	4.40971	-3.96722	5.55526	-4.88555
-5.72619	24.0853	12.6503	11.4349	-24.0853	-12.6503	-11.4349			-5.7874	23.2224	11.9419	11.2806	-23.2224	-11.9419	-11.2806			-6.23839	16.1769	-15.0269	7.13736	-6.71744	9.03955	-8.30944
-5.66319	43.3055	22.1932	21.1123	-43.3055	-22.1932	-21.1123			-5.7254	36.2576	18.6499	17.6077	-36.2576	-18.6499	-17.6077			-6.16639	17.2494	-17.567	7.75776	-7.89163	9.49166	-9.67539
-5.60019	69.356	34.8775	34.4785	-69.356	-34.8775	-34.4785			-5.6624	56.041	28.5291	27.5119	-56.041	-28.5291	-27.5119			-6.09339	13.5325	-14.5228	6.3282	-6.69897	7.20434	-7.82378
-5.53719	77.4688	39.1063	38.3625	-77.4688	-39.1063	-38.3625			-5.5994	66.6708	33.9774	32.6934	-66.6708	-33.9774	-32.6934			-6.02139	14.4227	-13.9157	7.01298	-6.70071	7.40967	-7.21498
-5.47419	64.215	33.352	30.863	-64.215	-33.352	-30.863			-5.5374	62.2785	32.1438	30.1347	-62.2785	-32.1438	-30.1347			-5.94939	24.0029	-22.3383	11.8341	-10.9816	12.1688	-11.3567
-5.41119	50.5704	27.0469	23.5235	-50.5704	-27.0469	-23.5235			-5.4744	50.0351	26.0906	23.9445	-50.0351	-26.0906	-23.9445			-5.87739	31.2459	-30.8842	15.5624	-15.3339	15.6835	-15.5503
-5.34819	50.8552	26.8717	23.9835	-50.8552	-26.8717	-23.9835			-5.4114	43.6637	22.4183	21.2454	-43.6637	-22.4183	-21.2454			-5.80439	29.0488	-29.9518	14.7236	-15.1056	14.3252	-14.8462
-5.28519	62.3755	31.183	31.1925	-62.3755	-31.183	-31.1925			-5.3484	47.0038	23.1177	23.8861	-47.0038	-23.1177	-23.8861			-5.73239	23.5893	-24.1047	11.9973	-12.2273	11.592	-11.8774
-5.22319	63.4377	29.5462	33.8915	-63.4377	-29.5462	-33.8915			-5.2864	48.8372	23.0816	25.7556	-48.8372	-23.0816	-25.7556			-5.66039	22.8702	-22.2254	11.1574	-10.8635	11.7128	-11.362
-5.16019	43.2215	18.8785	24.343	-43.2215	-18.8785	-24.343			-5.2234	43.845	20.4091	23.4359	-43.845	-20.4091	-23.4359			-5.58739	25.2428	-24.3637	11.7351	-11.3084	13.5077	-13.0553
-5.09719	18.0485	7.50638	10.5421	-18.0485	-7.50638	-10.5421			-5.1604	37.0286	17.3413	19.6874	-37.0286	-17.3413	-19.6874			-5.51539	21.8162	-22.3406	9.90526	-10.0906	11.911	-12.25
-5.03419	6.94827	2.69577	4.2525	-6.94827	-2.69577	-4.2525			-5.0974	30.6412	14.2465	16.3947	-30.6412	-14.2465	-16.3947			-5.44339	14.0183	-15.584	6.294	-6.96782	7.72432	-8.61615
-4.97119	8.47044	3.12215	5.34829	-8.47044	-3.12215	-5.34829			-5.0354	25.3533	11.4631	13.8902	-25.3533	-11.4631	-13.8902			-5.37139	8.42341	-9.56856	3.67324	-4.17927	4.75017	-5.38929
-4.90819	10.2746	3.79605	6.47854	-10.2746	-3.79605	-6.47854			-4.9724	19.893	8.75255	11.1405	-19.893	-8.75255	-11.1405			-5.29839	6.13151	-6.53087	2.52724	-2.70332	3.60427	-3.82755
-4.84519	8.87228	3.45808	5.4142	-8.87228	-3.45808	-5.4142			-4.9094	14.0285	5.98727	8.04121	-14.0285	-5.98727	-8.04121			-5.22639	6.85166	-6.3687	2.81533	-2.59804	4.03633	-3.77066
-4.78219	13.3198	5.65982	7.65995	-13.3198	-5.65982	-7.65995			-4.8464	11.2941	4.73794	6.55614	-11.2941	-4.73794	-6.55614			-5.15439	10.4335	-9.45774	4.42818	-3.98791	6.00533	-5.46983
-4.71919	21.9818	9.54581	12.436	-21.9818	-9.54581	-12.436			-4.7844	13.3224	5.72325	7.59913	-13.3224	-5.72325	-7.59913			-5.08139	12.72	-12.4515	5.49314	-5.34124	7.22681	-7.11028
-4.65619	22.418	9.95444	12.4635	-22.418	-9.95444	-12.4635			-4.7214	17.0761	7.54083	9.53528	-17.0761	-7.54083	-9.53528			-5.00939	12.2587	-12.4629	5.44376	-5.4799	6.81495	-6.98303
-4.59319	18.2143	8.52422	9.69009	-18.2143	-8.52422	-9.69009			-4.6584	20.6991	9.40318	11.2959	-20.6991	-9.40318	-11.2959			-4.93739	11.5955	-11.677	5.29793	-5.32004	6.29759	-6.35696
-4.53119	17.0946	8.44135	8.65325	-17.0946	-8.44135	-8.65325			-4.5954	22.0533	10.3352	11.7181	-22.0533	-10.3352	-11.7181			-4.86539	11.4092	-11.0201	5.18841	-5.0531	6.22079	-5.96698
-4.46819	23.5662	11.8768	11.6893	-23.5662	-11.8768	-11.6893			-4.5334	24.5684	11.9601	12.6083	-24.5684	-11.9601	-12.6083			-4.79239	16.7719	-15.4686	7.67042	-7.05851	9.10143	-8.41005
-4.40519	43.7694	21.5989	22.1705	-43.7694	-21.5989	-22.1705			-4.4704	37.8753	18.5232	19.3521	-37.8753	-18.5232	-19.3521			-4.72039	27.1219	-26.0137	12.4647	-11.886	14.6572	-14.1277
-4.34219	67.168	31.9458	35.2222	-67.168	-31.9458	-35.2222			-4.4074	56.1668	26.6819	29.4849	-56.1668	-26.6819	-29.4849			-4.64839	32.9647	-32.8526	14.814	-14.7249	18.1507	-18.1278
-4.27919	80.301	36.516	43.785	-80.301	-36.516	-43.785			-4.3444	68.2696	31.1451	37.1246	-68.2696	-31.1451	-37.1246			-4.57539	33.8277	-33.7801	14.7432	-14.7097	19.0845	-19.0705
-4.21619	83.665	36.78	46.885	-83.665	-36.78	-46.885			-4.2824	70.4914	31.1886	39.3028	-70.4914	-31.1886	-39.3028			-4.50339	31.9241	-32.1925	13.6732	-13.7613	18.2509	-18.4312
-4.15319	74.5463	32.0363	42.51	-74.5463	-32.0363	-42.51			-4.2194	62.5117	27.2958	35.2158	-62.5117	-27.2958	-35.2158			-4.43139	26.1735	-26.9951	11.2049	-11.4991	14.9686	-15.496
-4.09019	54.9794	23.1854	31.794	-54.9794	-23.1854	-31.794			-4.1564	50.2261	21.9601	28.266	-50.2261	-21.9601	-28.266			-4.35939	21.7528	-22.1117	9.54006	-9.62254	12.2128	-12.4892
-4.02719	38.2728	16.9068	21.366	-38.2728	-16.9068	-21.366			-4.0934	40.7256	18.3205	22.4051	-40.7256	-18.3205	-22.4051			-4.28639	19.7436	-19.6774	8.85864	-8.79932	10.8849	-10.878
-3.96419	39.1143	18.8273	20.287	-39.1143	-18.8273	-20.287			-4.0314	37.5263	17.7131	19.8133	-37.5263	-17.7131	-19.8133			-4.21439	19.0055	-18.702	8.63703	-8.49417	10.3684	-10.2078
-3.90119	44.7611	21.5775	23.1836	-44.7611	-21.5775	-23.1836			-3.9684	38.6458	18.8295	19.8163	-38.6458	-18.8295	-19.8163			-4.14239	18.7505	-18.637	8.71755	-8.66164	10.0329	-9.97535
-3.83819	37.5506	18.3366	19.214	-37.5506	-18.3366	-19.214			-3.9054	36.4383	18.0388	18.3995	-36.4383	-18.0388	-18.3995			-4.06939	20.975	-20.2469	9.98688	-9.6355	10.9882	-10.6114
-3.77619	29.4142	15.5141	13.9001	-29.4142	-15.5141	-13.9001			-3.8434	31.9462	15.7974	16.1488	-31.9462	-15.7974	-16.1488			-3.99739	29.0285	-28.1191	13.9792	-13.5002	15.0493	-14.6189
-3.71319	31.3192	16.4037	14.9155	-31.3192	-16.4037	-14.9155			-3.7804	38.1055	18.4843	19.6211	-38.1055	-18.4843	-19.6211			-3.92539	35.3444	-35.399	17.1081	-17.0676	18.2363	-18.3314
-3.65019	46.9425	23.0245	23.918	-46.9425	-23.0245	-23.918			-3.7174	57.8922	28.2083	29.6839	-57.8922	-28.2083	-29.6839			-3.85339	34.671	-34.9846	16.749	-16.8479	17.922	-18.1367
-3.58719	75.7212	37.3124	38.4088	-75.7212	-37.3124	-38.4088			-3.6544	79.4466	39.5425	39.9041	-79.4466	-39.5425	-39.9041			-3.78039	30.3708	-30.7409	14.8138	-14.8397	15.557	-15.9012
-3.52419	93.1469	46.9399	46.207	-93.1469	-46.9399	-46.207			-3.5924	90.0754	45.66	44.4154	-90.0754	-45.66	-44.4154			-3.70839	26.379	-27.0816	13.5474	-13.6863	12.8316	-13.3953
-3.46119	79.3386	40.1457	39.1929	-79.3386	-40.1457	-39.1929			-3.5294	82.4807	42.0219	40.4587	-82.4807	-42.0219	-40.4587			-3.63639	22.4152	-23.198	11.8725	-12.176	10.5427	-11.022
-3.39819	57.3291	28.9755	28.3537	-57.3291	-28.9755	-28.3537			-3.4664	61.2958	31.2383	30.0575	-61.2958	-31.2383	-30.0575			-3.56439	18.4381	-18.8165	9.55492	-9.71663	8.88322	-9.09983
-3.33519	53.0311	28.1277	24.9034	-53.0311	-28.1277	-24.9034			-3.4034	45.1628	23.4555	21.7073	-45.1628	-23.4555	-21.7073			-3.49139	17.4053	-16.9708	8.64702	-8.44052	8.7583	-8.53029
-3.27219	56.1038	31.0543	25.0495	-56.1038	-31.0543	-25.0495			-3.3414	43.3693	23.3393	20.03	-43.3693	-23.3393	-20.03			-3.41939	17.4097	-17.0959	8.37733	-8.25447	9.0324	-8.8414
-3.20919	46.4691	25.0564	21.4126	-46.4691	-25.0564	-21.4126			-3.2784	41.1713	22.5194	18.6518	-41.1713	-22.5194	-18.6518			-3.34739	14.9915	-15.4237	7.29633	-7.41008	7.69521	-8.01361
-3.14619	38.9926	18.8331	20.1595	-38.9926	-18.8331	-20.1595			-3.2154	36.8854	19.7354	17.1501	-36.8854	-19.7354	-17.1501			-3.27439	14.1011	-14.1255	7.38693	-7.23442	6.71414	-6.89103
-3.08419	44.8117	20.3761	24.4355	-44.8117	-20.3761	-24.4355			-3.1524	39.6775	19.7826	19.8949	-39.6775	-19.7826	-19.8949			-3.20239	15.625	-15.2833	8.4751	-8.24539	7.14992	-7.03789
-3.02119	40.2655	18.7525	21.513	-40.2655	-18.7525	-21.513			-3.0904	42.0793	19.6167	22.4626	-42.0793	-19.6167	-22.4626			-3.13039	16.7667	-16.4148	8.98221	-8.75681	7.7845	-7.65794
-2.95819	23.4401	12.0997	11.3404	-23.4401	-12.0997	-11.3404			-3.0274	40.0685	18.8622	21.2063	-40.0685	-18.8622	-21.2063			-3.05839	18.4324	-17.7601	9.86232	-9.39679	8.57007	-8.36335
-2.89519	16.1979	10.1328	6.0651	-16.1979	-10.1328	-6.0651			-2.9644	35.6023	18.1719	17.4304	-35.6023	-18.1719	-17.4304			-2.98539	19.1339	-18.7347	10.5236	-10.1815	8.61026	-8.55314
-2.83219	20.4105	12.9581	7.45238	-20.4105	-12.9581	-7.45238			-2.9014	28.7186	15.5685	13.1501	-28.7186	-15.5685	-13.1501			-2.91339	19.137	-18.8585	10.6414	-10.4829	8.4956	-8.37558
-2.76919	24.9175	14.4343	10.4832	-24.9175	-14.4343	-10.4832			-2.8394	25.3587	13.9237	11.435	-25.3587	-13.9237	-11.435			-2.84139	20.3781	-19.4817	10.6919	-10.334	9.68613	-9.14766
-2.70619	31.9309	17.7189	14.2119	-31.9309	-17.7189	-14.2119			-2.7764	30.665	17.0728	13.5922	-30.665	-17.0728	-13.5922			-2.76839	21.7687	-21.4007	10.3171	-10.2356	11.4516	-11.1651
-2.64319	45.5498	26.085	19.4647	-45.5498	-26.085	-19.4647			-2.7134	37.4098	21.4624	15.9473	-37.4098	-21.4624	-15.9473			-2.69639	23.3985	-23.201	9.99496	-9.99257	13.4035	-13.2084
-2.58019	49.1031	28.8188	20.2843	-49.1031	-28.8188	-20.2843			-2.6504	37.3424	21.767	15.5754	-37.3424	-21.767	-15.5754			-2.62439	29.7207	-28.6944	11.9241	-11.4938	17.7967	-17.2006
-2.51719	37.4044	21.5923	15.8121	-37.4044	-21.5923	-15.8121			-2.5884	34.0347	19.1689	14.8658	-34.0347	-19.1689	-14.8658			-2.55239	37.8741	-37.1161	14.7802	-14.4476	23.0939	-22.6685
-2.45419	32.2846	16.9706	15.314	-32.2846	-16.9706	-15.314			-2.5254	35.2982	18.497	16.8012	-35.2982	-18.497	-16.8012			-2.47939	39.6079	-40.1316	15.2239	-15.4	24.384	-24.7316
-2.39119	35.5548	16.9208	18.634	-35.5548	-16.9208	-18.634			-2.4624	38.6244	18.8632	19.7612	-38.6244	-18.8632	-19.7612			-2.40739	34.3612	-35.1928	12.6817	-12.9987	21.6795	-22.1941
-2.32919	44.0657	19.1797	24.8861	-44.0657	-19.1797	-24.8861			-2.3994	41.3156	18.3646	22.9511	-41.3156	-18.3646	-22.9511			-2.33539	27.4379	-28.0528	9.32115	-9.50653	18.1167	-18.5463
-2.26619	65.229	27.0635	38.1655	-65.229	-27.0635	-38.1655			-2.3374	50.9295	20.7775	30.152	-50.9295	-20.7775	-30.152			-2.26239	21.993	-23.0774	7.12202	-7.40512	14.8709	-15.6723
-2.20319	86.8325	34.9815	51.851	-86.8325	-34.9815	-51.851			-2.2744	69.0395	27.373	41.6666	-69.0395	-27.373	-41.6666			-2.19039	16.9604	-18.2926	5.34692	-5.78869	11.6135	-12.5039
-2.14019	92.0787	36.4742	55.6045	-92.0787	-36.4742	-55.6045			-2.2114	80.8988	31.8677	49.0311	-80.8988	-31.8677	-49.0311			-2.11839	13.459	-14.2571	3.85907	-4.15628	9.59998	-10.1008
-2.07719	82.9231	31.6016	51.3215	-82.9231	-31.6016	-51.3215			-2.1494	78.2086	30.4092	47.7994	-78.2086	-30.4092	-47.7994			-2.04639	12.5418	-12.8206	3.18789	-3.27052	9.35393	-9.55011
-2.01419	65.9593	23.1703	42.789	-65.9593	-23.1703	-42.789			-2.0864	67.1216	25.6299	41.4917	-67.1216	-25.6299	-41.4917			-1.97339	14.8608	-14.7056	3.60366	-3.42875	11.2572	-11.2768
-1.95119	55.5075	18.323	37.1845	-55.5075	-18.323	-37.1845			-2.0234	56.8169	21.4646	35.3524	-56.8169	-21.4646	-35.3524			-1.90139	19.5859	-19.052	5.16368	-4.595	14.4222	-14.457
-1.88819	54.6745	17.9385	36.736	-54.6745	-17.9385	-36.736			-1.9604	51.9919	18.9255	33.0665	-51.9919	-18.9255	-33.0665			-1.82939	20.753	-19.7342	6.91212	-5.66935	13.8409	-14.0649
-1.82519	38.2209	12.6189	25.602	-38.2209	-12.6189	-25.602			-1.8984	46.6626	16.1563	30.5063	-46.6626	-16.1563	-30.5063			-1.75639	19.4211	-18.0496	9.40246	-7.94639	10.0187	-10.1032
-1.76219	15.2542	4.90014	10.3541	-15.2542	-4.90014	-10.3541			-1.8354	35.5409	11.922	23.6189	-35.5409	-11.922	-23.6189			-1.68439	20.0527	-19.4289	13.1495	-12.4796	6.90329	-6.94936
-1.69919	8.90019	2.11364	6.78655	-8.90019	-2.11364	-6.78655			-1.7724	24.8281	7.99734	16.8308	-24.8281	-7.99734	-16.8308			-1.61239	22.3873	-22.0921	16.9096	-16.6614	5.47769	-5.43073
-1.63719	16.9645	3.43956	13.525	-16.9645	-3.43956	-13.525			-1.7094	23.3238	7.0429	16.2809	-23.3238	-7.0429	-16.2809			-1.54039	24.3632	-24.3164	19.0102	-19.0135	5.35296	-5.30294
-1.57419	33.5905	7.04754	26.543	-33.5905	-7.04754	-26.543			-1.6474	28.9421	7.88554	21.0566	-28.9421	-7.88554	-21.0566			-1.46739	23.272	-23.7158	18.1864	-18.5666	5.08554	-5.14915
-1.51119	52.665	11.731	40.934	-52.665	-11.731	-40.934			-1.5844	36.7748	8.95051	27.8243	-36.7748	-8.95051	-27.8243			-1.39539	22.2847	-22.4805	17.2921	-17.4853	4.99259	-4.99523
-1.44819	54.1027	13.4862	40.6165	-54.1027	-13.4862	-40.6165			-1.5214	43.2303	10.4422	32.7882	-43.2303	-10.4422	-32.7882			-1.32339	23.2897	-23.3495	17.9729	-18.0461	5.31681	-5.30338
-1.38519	43.3209	15.1377	28.1833	-43.3209	-15.1377	-28.1833			-1.4584	43.4493	13.0517	30.3977	-43.4493	-13.0517	-30.3977			-1.25139	22.1322	-21.9954	17.142	-17.0443	4.99014	-4.95116
-1.32219	44.5355	22.9687	21.5668	-44.5355	-22.9687	-21.5668			-1.3964	43.4697	19.2887	24.181	-43.4697	-19.2887	-24.181			-1.17839	17.935	-17.4651	13.9057	-13.6714	4.02927	-3.7937
-1.25919	55.631	36.569	19.062	-55.631	-36.569	-19.062			-1.3334	48.2259	28.4057	19.8202	-48.2259	-28.4057	-19.8202			-1.10639	15.605	-14.548	11.5908	-11.4987	4.01424	-3.04923
-1.19619	71.6155	53.7735	17.842	-71.6155	-53.7735	-17.842			-1.2704	53.3333	36.7263	16.607	-53.3333	-36.7263	-16.607			-1.03439	16.963	-14.0481	11.9077	-10.9533	5.05539	-3.09488
-1.13319	71.425	55.8206	15.6044	-71.425	-55.8206	-15.6044			-1.2074	55.4157	41.1873	14.2284	-55.4157	-41.1873	-14.2284			-0.96139	17.0972	-15.8151	12.3854	-11.5517	4.71179	-4.26342
-1.07019	44.6954	35.0789	9.6165	-44.6954	-35.0789	-9.6165			-1.1454	51.542	39.0346	12.5074	-51.542	-39.0346	-12.5074			-0.88939	12.5685	-16.3113	9.71754	-11.3262	2.85092	-4.98516
-1.00719	27.9305	21.5641	6.36637	-27.9305	-21.5641	-6.36637			-1.0824	44.9768	33.7138	11.2631	-44.9768	-33.7138	-11.2631			-0.81739	7.87667	-11.5343	6.33622	-8.25382	1.54045	-3.28043
-0.94419	43.5692	33.3843	10.1849	-43.5692	-33.3843	-10.1849			-1.0194	43.8337	31.6989	12.1349	-43.8337	-31.6989	-12.1349			-0.74539	5.94484	-6.42891	4.81636	-4.99652	1.12848	-1.43239
-0.88219	64.9237	49.7553	15.1685	-64.9237	-49.7553	-15.1685			-0.9564	47.9307	33.1973	14.7334	-47.9307	-33.1973	-14.7334			-0.67239	5.37752	-3.75292	4.32708	-3.0416	1.05044	-0.71132
-0.81919	55.0096	42.2551	12.7545	-55.0096	-42.2551	-12.7545			-0.8944	50.128	34.541	15.587	-50.128	-34.541	-15.587			-0.60039	3.94743	-4.01162	3.18348	-3.2532	0.76395	-0.75842
-0.75619	33.3575	25.9767	7.38072	-33.3575	-25.9767	-7.38072			-0.8314	44.5256	31.8215	12.7041	-44.5256	-31.8215	-12.7041			-0.52839	3.35922	-4.24972	2.78782	-3.45191	0.5714	-0.79781
-0.69319	26.2683	20.8961	5.37213	-26.2683	-20.8961	-5.37213			-0.7684	34.5133	25.9612	8.55211	-34.5133	-25.9612	-8.55211			-0.45539	4.39934	-3.48224	3.70396	-2.87835	0.69538	-0.60389
-0.63019	25.8162	20.8286	4.98763	-25.8162	-20.8286	-4.98763			-0.7054	31.1591	24.5392	6.61983	-31.1591	-24.5392	-6.61983			-0.38339	3.05668	-4.30081	2.57589	-3.61741	0.48079	-0.6834
-0.56719	28.057	22.9427	5.11436	-28.057	-22.9427	-5.11436			-0.6434	32.0728	25.7258	6.34701	-32.0728	-25.7258	-6.34701			-0.31139	0.99124	-3.61411	0.80975	-3.04808	0.18149	-0.56603
-0.50419	29.9734	24.6365	5.33693	-29.9734	-24.6365	-5.33693			-0.5804	25.7473	20.7082	5.03909	-25.7473	-20.7082	-5.03909			-0.23939	1.53502	-1.24597	1.06682	-1.05113	0.4682	-0.19484
-0.44119	21.3389	17.5111	3.8278	-21.3389	-17.5111	-3.8278			-0.5174	13.5923	10.9273	2.66503	-13.5923	-10.9273	-2.66503			-0.16639	5.28444	-0.16501	3.64048	-0.13918	1.64396	-0.02583
-0.37819	8.59837	7.02918	1.56919	-8.59837	-7.02918	-1.56919			-0.4554	4.39562	3.53236	0.86326	-4.39562	-3.53236	-0.86326			-0.09439	7.74907	-0.02724	5.33625	-0.02164	2.41282	-0.0056
-0.31519	2.01201	1.63832	0.37369	-2.01201	-1.63832	-0.37369			-0.3924	0.83744	0.65201	0.18543	-0.83744	-0.65201	-0.18543			-0.02239	4.54383	-0.29923	3.11907	-0.2311	1.42476	-0.06813
-0.25219	0.28675	0.23283	0.05392	-0.28675	-0.23283	-0.05392			-0.3294	0.50324	0.10764	0.3956	-0.50324	-0.10764	-0.3956			0.05061	1.0502	-1.82592	0.71723	-1.40398	0.33297	-0.42194
-0.19019	0.02401	0.01947	0.00454	-0.02401	-0.01947	-0.00454			-0.2664	2.8019	0.29319	2.50871	-2.8019	-0.29319	-2.50871			0.12261	0.09395	-4.6728	0.06377	-3.54088	0.03018	-1.13192
-0.12719	0.00107	0.00087	0.0002	-0.00107	-0.00087	-0.0002			-0.2044	8.81574	0.90725	7.90849	-8.81574	-0.90725	-7.90849			0.19461	0.00387	-5.99945	0.00262	-4.38218	0.00125	-1.61727
-0.06419	2e-05	2e-05	0	-2e-05	-2e-05	0			-0.1414	13.328	1.36202	11.966	-13.328	-1.36202	-11.966			0.26661	0.02416	-4.80624	0.01657	-3.34632	0.00759	-1.45992
-0.00119	0	0	0	0	0	0			-0.0784	9.69301	0.9905	8.70251	-9.69301	-0.9905	-8.70251			0.33961	0.34645	-2.26071	0.23783	-1.53225	0.10862	-0.72846
0.06181	0	0	0	0	0	0			-0.0154	3.58698	0.48687	3.10011	-3.58698	-0.48687	-3.10011			0.41161	2.11014	-0.52797	1.44839	-0.35432	0.66175	-0.17365
0.12481	0	0	0	0	0	0			0.0466	2.42343	1.3377	1.08573	-2.42343	-1.3377	-1.08573			0.48361	5.67303	-0.51589	3.8886	-0.33972	1.78443	-0.17617
0.18781	0	0	0	0	0	0			0.1096	7.7821	5.33031	2.45179	-7.7821	-5.33031	-2.45179			0.55561	6.84232	-2.58381	4.68015	-1.69424	2.16217	-0.88957
0.25081	0	0	0	0	0	0			0.1726	15.3713	10.5788	4.79242	-15.3713	-10.5788	-4.79242			0.62861	3.64093	-5.99063	2.48521	-3.91116	1.15572	-2.07947
0.31381	0	0	0	0	0	0			0.2356	14.6277	10.0675	4.5602	-14.6277	-10.0675	-4.5602			0.70061	0.8472	-6.26472	0.58107	-4.06717	0.26613	-2.19755
0.37681	0	0	0	0	0	0			0.2976	6.68668	4.6029	2.08378	-6.68668	-4.6029	-2.08378			0.77261	0.47803	-3.08839	0.38407	-1.99984	0.09396	-1.08855
0.43981	0	0	0	0	0	0			0.3606	1.70956	1.19167	0.51789	-1.70956	-1.19167	-0.51789			0.84561	2.52805	-1.1078	2.08576	-0.80029	0.44229	-0.30751
0.50281	0	0	0	0	0	0			0.4236	1.84975	1.37321	0.47654	-1.84975	-1.37321	-0.47654			0.91761	6.84347	-2.58446	5.64438	-2.17984	1.19909	-0.40462
0.56481	0	0	0	0	0	0			0.4866	5.33968	3.98906	1.35062	-5.33968	-3.98906	-1.35062			0.98961	9.44055	-7.0561	7.83458	-5.96563	1.60597	-1.09047
0.62781	0	0	0	0	0	0			0.5486	7.99229	5.97158	2.02071	-7.99229	-5.97158	-2.02071			1.06161	9.88623	-11.1766	8.32798	-9.39113	1.55825	-1.78549
0.69081	0	0	0	0	0	0			0.6116	5.7323	4.28291	1.44939	-5.7323	-4.28291	-1.44939			1.13461	12.746	-14.2062	10.6283	-11.7908	2.11778	-2.41541
0.75381	0	0	0	0	0	0			0.6746	1.96481	1.46802	0.49679	-1.96481	-1.46802	-0.49679			1.20661	20.8849	-20.3109	16.9355	-16.5813	3.9493	-3.72959
0.81681	0	0	0	0	0	0			0.7376	0.32064	0.23957	0.08107	-0.32064	-0.23957	-0.08107			1.27861	33.6904	-30.8964	26.7461	-24.8656	6.94428	-6.03082
0.87981	0	0	0	0	0	0			0.7996	0.02477	0.01851	0.00626	-0.02477	-0.01851	-0.00626			1.35161	46.5151	-42.7835	36.4498	-34.0508	10.0653	-8.73268
0.94281	0	0	0	0	0	0			0.8626	0.0009	0.00067	0.00023	-0.0009	-0.00067	-0.00023			1.42361	51.3072	-48.5391	39.964	-38.1974	11.3431	-10.3418
1.00581	0	0	0	0	0	0			0.9256	1e-05	1e-05	0	-1e-05	-1e-05	0			1.49561	45.3039	-45.1105	35.1174	-35.0237	10.1866	-10.0869
1.06881	0.00025	0.00023	2e-05	-0.00025	-0.00023	-2e-05			0.9886	3e-05	3e-05	0	-3e-05	-3e-05	0			1.56761	38.8988	-40.3948	30.0857	-31.0329	8.81308	-9.36192
1.13181	0.01012	0.00925	0.00087	-0.01012	-0.00925	-0.00087			1.0506	0.00161	0.00146	0.00015	-0.00161	-0.00146	-0.00015			1.64061	38.9671	-40.9012	30.256	-31.5439	8.7111	-9.35722
1.19481	0.1891	0.17284	0.01626	-0.1891	-0.17284	-0.01626			1.1136	0.04002	0.03615	0.00387	-0.04002	-0.03615	-0.00387			1.71261	42.6187	-44.4008	32.9033	-34.3905	9.71536	-10.0104
1.25681	1.66084	1.51801	0.14283	-1.66084	-1.51801	-0.14283			1.1766	0.48029	0.43308	0.04721	-0.48029	-0.43308	-0.04721			1.78461	42.4015	-43.893	31.7716	-33.2094	10.6299	-10.6836
1.31981	6.9084	6.31302	0.59538	-6.9084	-6.31302	-0.59538			1.2396	2.85026	2.5622	0.28806	-2.85026	-2.5622	-0.28806			1.85761	39.5411	-39.4409	29.164	-29.1443	10.3771	-10.2966
1.38281	13.8676	12.642	1.22557	-13.8676	-12.642	-1.22557			1.3016	8.6819	7.76345	0.91845	-8.6819	-7.76345	-0.91845			1.92961	41.3306	-39.7227	31.5814	-30.2298	9.74923	-9.49294
1.44581	15.6738	13.9411	1.73274	-15.6738	-13.9411	-1.73274			1.3646	14.969	13.2135	1.75548	-14.969	-13.2135	-1.75548			2.00161	41.0762	-40.3561	31.801	-31.2944	9.27528	-9.06175
1.50881	21.6287	17.6286	4.00018	-21.6287	-17.6286	-4.00018			1.4276	20.5381	17.4238	3.11427	-20.5381	-17.4238	-3.11427			2.07361	31.9581	-33.3151	23.7064	-25.084	8.25166	-8.23112
1.57181	45.2957	35.5453	9.75037	-45.2957	-35.5453	-9.75037			1.4896	35.1483	28.2995	6.84885	-35.1483	-28.2995	-6.84885			2.14661	21.6722	-24.719	15.0931	-17.7553	6.57907	-6.9637
1.63481	69.6468	55.0185	14.6283	-69.6468	-55.0185	-14.6283			1.5526	59.7999	47.2866	12.5134	-59.7999	-47.2866	-12.5134			2.21861	16.818	-19.6341	11.557	-13.8463	5.26107	-5.78784
1.69781	87.6656	70.9969	16.6687	-87.6656	-70.9969	-16.6687			1.6156	81.4773	65.1524	16.3249	-81.4773	-65.1524	-16.3249			2.29061	19.037	-19.6229	13.5882	-14.0039	5.4488	-5.61899
1.76081	116.732	95.9788	20.7533	-116.732	-95.9788	-20.7533			1.6786	97.4927	79.3565	18.1361	-97.4927	-79.3565	-18.1361			2.36361	24.4657	-23.6415	18.0913	-17.3727	6.37436	-6.26873
1.82381	128.261	104.412	23.8491	-128.261	-104.412	-23.8491			1.7406	103.164	83.6305	19.5335	-103.164	-83.6305	-19.5335			2.43561	27.3079	-26.4053	20.3041	-19.6544	7.00379	-6.75091
1.88681	91.0612	72.181	18.8802	-91.0612	-72.181	-18.8802			1.8036	90.3987	71.4832	18.9154	-90.3987	-71.4832	-18.9154			2.50761	25.3848	-25.7338	18.4482	-18.8975	6.93661	-6.83623
1.94981	52.9449	40.4449	12.5	-52.9449	-40.4449	-12.5			1.8666	71.8942	55.6272	16.2671	-71.8942	-55.6272	-16.2671			2.57961	20.2109	-21.0756	13.8343	-14.8528	6.37658	-6.22272
2.01181	62.2829	47.417	14.8659	-62.2829	-47.417	-14.8659			1.9296	64.2261	49.5186	14.7075	-64.2261	-49.5186	-14.7075			2.65261	16.9976	-15.933	10.5844	-10.4676	6.41312	-5.46543
2.07481	91.7227	70.2168	21.5059	-91.7227	-70.2168	-21.5059			1.9916	73.1717	56.3598	16.8119	-73.1717	-56.3598	-16.8119			2.72461	16.3312	-14.8286	9.63937	-8.95024	6.69184	-5.87833
2.13781	95.5511	71.2965	24.2546	-95.5511	-71.2965	-24.2546			2.0546	82.1179	62.0931	20.0247	-82.1179	-62.0931	-20.0247			2.79661	15.9453	-17.073	9.51614	-9.94413	6.42912	-7.12886
2.20081	78.9194	54.8425	24.0769	-78.9194	-54.8425	-24.0769			2.1176	77.4603	55.9891	21.4712	-77.4603	-55.9891	-21.4712			2.86861	15.142	-16.0759	9.10439	-9.54834	6.03758	-6.52756
2.26381	64.3874	42.5288	21.8586	-64.3874	-42.5288	-21.8586			2.1806	66.7337	46.008	20.7257	-66.7337	-46.008	-20.7257			2.94161	15.188	-14.4832	9.09856	-8.77505	6.08941	-5.70818
2.32681	48.9833	33.0506	15.9327	-48.9833	-33.0506	-15.9327			2.2426	49.529	33.8643	15.6647	-49.529	-33.8643	-15.6647			3.01361	14.2168	-15.4392	8.67871	-9.29382	5.53813	-6.14536
2.38981	29.7814	20.672	9.10935	-29.7814	-20.672	-9.10935			2.3056	28.6961	20.1323	8.56383	-28.6961	-20.1323	-8.56383			3.08561	12.97	-14.8803	8.00487	-8.98223	4.9651	-5.89802
2.45281	13.4094	9.27444	4.13501	-13.4094	-9.27444	-4.13501			2.3686	12.5198	9.0658	3.454	-12.5198	-9.0658	-3.454			3.15861	13.3512	-14.2272	8.15608	-8.63236	5.19508	-5.59481
2.51581	4.11163	2.77738	1.33425	-4.11163	-2.77738	-1.33425			2.4316	3.66193	2.70512	0.95681	-3.66193	-2.70512	-0.95681			3.23061	11.2827	-12.4013	6.86462	-7.52787	4.41812	-4.87346
2.57881	0.75916	0.50096	0.2582	-0.75916	-0.50096	-0.2582			2.4936	0.61987	0.4623	0.15757	-0.61987	-0.4623	-0.15757			3.30261	5.58483	-6.68596	3.40917	-4.07389	2.17566	-2.61207
2.64181	0.07558	0.04906	0.02652	-0.07558	-0.04906	-0.02652			2.5566	0.05532	0.04143	0.01389	-0.05532	-0.04143	-0.01389			3.37461	1.37696	-1.7858	0.84533	-1.09545	0.53163	-0.69035
2.70381	0.00378	0.00243	0.00135	-0.00378	-0.00243	-0.00135			2.6196	0.00248	0.00186	0.00062	-0.00248	-0.00186	-0.00062			3.44761	0.15311	-0.21252	0.09452	-0.13138	0.05859	-0.08114
2.76681	9e-05	6e-05	3e-05	-9e-05	-6e-05	-3e-05			2.6826	5e-05	4e-05	1e-05	-5e-05	-4e-05	-1e-05			3.51961	0.00713	-0.01054	0.00442	-0.00657	0.00271	-0.00397
2.82981	0	0	0	0	0	0			2.7446	0	0	0	0	0	0			3.59161	0.00013	-0.00021	8e-05	-0.00013	5e-05	-8e-05
2.89281	0	0	0	0	0	0			2.8076	0	0	0	0	0	0			3.66461	0	0	0	0	0	0
2.95581	0	0	0	0	0	0			2.8706	0	0	0	0	0	0			3.73661	0	0	0	0	0	0
3.01881	0	0	0	0	0	0			2.9336	0	0	0	0	0	0			3.80861	0	0	0	0	0	0
3.08181	0	0	0	0	0	0			2.9956	0	0	0	0	0	0			3.88061	0	0	0	0	0	0
3.14481	0	0	0	0	0	0			3.0586	0	0	0	0	0	0			3.95361	0	0	0	0	0	0
3.20781	0	0	0	0	0	0			3.1216	0	0	0	0	0	0			4.02561	0	0	0	0	0	0
3.27081	0	0	0	0	0	0			3.1836	0	0	0	0	0	0			4.09761	0	0	0	0	0	0
3.33381	0	0	0	0	0	0			3.2466	0	0	0	0	0	0			4.17061	0	0	0	0	0	0
3.39681	0	0	0	0	0	0			3.3096	0	0	0	0	0	0			4.24261	0	0	0	0	0	0

## Sheet: Supplementary Figure 3
1405.76	5238.26	1405.76	7088.39	1405.76	8555.34			2.99959	63.4463	2.97959	54.5791	2.99959	54.0858
1404.1	5247.33	1404.1	7065.71	1404.1	8596.17			2.99725	46.3537	2.97725	49.4361	2.99725	52.1129
1402.45	5238.24	1402.45	7074.76	1402.45	8571.88			2.99491	53.2538	2.97491	51.4376	2.99491	62.2319
1400.8	5233.7	1400.8	7067.19	1400.8	8606.55			2.99258	68.8303	2.97258	58.7661	2.99258	60.8786
1399.14	5238.22	1399.14	7083.8	1399.14	8595.87			2.99025	67.2401	2.97025	58.5248	2.99025	58.3219
1397.49	5235.19	1397.49	7061.11	1397.49	8573.1			2.98792	59.7612	2.96792	55.2659	2.98792	67.2519
1395.83	5229.13	1395.83	7089.8	1395.83	8592.64			2.9856	68.5783	2.9656	54.276	2.9856	58.2833
1394.18	5238.18	1394.18	7068.63	1394.18	8586.5			2.98328	63.1024	2.96328	61.5625	2.98328	61.9215
1392.52	5229.11	1392.52	7076.17	1392.52	8542.61			2.98096	69.3702	2.96096	57.2549	2.98096	63.006
1390.87	5232.12	1390.87	7070.11	1390.87	8566.68			2.97865	67.2905	2.95865	53.8298	2.97865	62.3284
1389.21	5248.71	1389.21	7073.11	1389.21	8560.55			2.97634	59.7911	2.95634	59.0076	2.97634	65.4854
1387.55	5244.17	1387.55	7083.66	1387.55	8608.75			2.97404	58.8709	2.95404	60.0578	2.97404	66.1418
1385.9	5220.02	1385.9	7071.57	1385.9	8551.31			2.97173	60.8351	2.95173	61.4286	2.97173	68.0574
1384.24	5238.11	1384.24	7074.57	1384.24	8578.37			2.96944	66.9693	2.94944	57.6466	2.96944	66.731
1382.58	5230.56	1382.58	7074.55	1382.58	8584.31			2.96714	69.7394	2.94714	64.6737	2.96714	63.9968
1380.92	5247.13	1380.92	7073.02	1380.92	8554.05			2.96485	65.3935	2.94485	54.7957	2.96485	61.5805
1379.27	5232.04	1379.27	7069.99	1379.27	8582.6			2.96256	62.8168	2.94256	57.7478	2.96256	63.3112
1377.61	5227.51	1377.61	7076	1377.61	8587.03			2.96028	58.6489	2.94028	58.0079	2.96028	65.2539
1375.95	5248.6	1375.95	7062.42	1375.95	8574.87			2.958	70.7068	2.938	63.1749	2.958	67.0765
1374.29	5235.02	1374.29	7086.51	1374.29	8580.8			2.95572	65.7192	2.93572	60.1229	2.95572	73.6668
1372.63	5239.53	1372.63	7077.46	1372.63	8597.27			2.95345	66.1833	2.93345	71.7104	2.95345	60.6019
1370.97	5244.04	1370.97	7066.9	1370.97	8586.63			2.95118	63.4153	2.93118	58.6086	2.95118	63.6432
1369.31	5228.97	1369.31	7059.35	1369.31	8604.6			2.94892	66.3514	2.92892	56.2649	2.94892	64.0011
1367.65	5225.95	1367.65	7072.88	1367.65	8578.91			2.94665	63.5928	2.92665	57.6303	2.94665	66.5088
1365.99	5237.98	1365.99	7077.38	1365.99	8572.79			2.94439	68.1433	2.92439	64.4621	2.94439	53.0766
1364.33	5251.51	1364.33	7077.36	1364.33	8601.28			2.94214	64.7871	2.92214	64.2386	2.94214	63.0099
1362.66	5237.95	1362.66	7078.85	1362.66	8565.08			2.93989	72.5053	2.91989	55.9295	2.93989	63.001
1361	5234.93	1361	7063.79	1361	8563.48			2.93764	63.068	2.91764	56.993	2.93764	60.4713
1359.34	5237.93	1359.34	7075.8	1359.34	8594.96			2.93539	69.012	2.91539	59.4066	2.93539	61.2235
1357.68	5243.93	1357.68	7077.29	1357.68	8551.26			2.93315	65.4098	2.91315	56.4922	2.93315	67.0016
1356.01	5248.42	1356.01	7068.25	1356.01	8551.17			2.93091	66.5278	2.91091	60.0214	2.93091	65.8487
1354.35	5239.39	1354.35	7068.24	1354.35	8575.12			2.92868	67.4584	2.90868	63.971	2.92868	65.7185
1352.69	5230.37	1352.69	7074.23	1352.69	8578.03			2.92645	73.8365	2.90645	55.3645	2.92645	71.9616
1351.02	5233.36	1351.02	7065.2	1351.02	8570.42			2.92422	69.9017	2.90422	61.0907	2.92422	61.3321
1349.36	5233.35	1349.36	7068.19	1349.36	8565.82			2.92199	64.071	2.90199	69.5418	2.92199	62.4994
1347.69	5237.84	1347.69	7074.17	1347.69	8568.73			2.91977	62.2246	2.89977	67.133	2.91977	68.0162
1346.03	5233.32	1346.03	7042.63	1346.03	8579.14			2.91755	66.0201	2.89755	56.5318	2.91755	63.7741
1344.36	5237.82	1344.36	7077.14	1344.36	8588.05			2.91534	63.4321	2.89534	57.7007	2.91534	65.2706
1342.7	5252.81	1342.7	7080.12	1342.7	8535.43			2.91313	66.4609	2.89313	61.6738	2.91313	63.8976
1341.03	5249.79	1341.03	7069.6	1341.03	8587.85			2.91092	74.05	2.89092	63.5755	2.91092	67.0561
1339.36	5237.78	1339.36	7065.09	1339.36	8548.75			2.90872	64.5575	2.88872	58.422	2.90872	63.2933
1337.7	5242.27	1337.7	7072.57	1337.7	8539.66			2.90652	56.4706	2.88652	70.6858	2.90652	61.5187
1336.03	5236.26	1336.03	7083.05	1336.03	8541.07			2.90432	68.1251	2.88432	68.2167	2.90432	66.7995
1334.36	5237.74	1334.36	7069.53	1334.36	8590.45			2.90212	71.0309	2.88212	57.9881	2.90212	66.9433
1332.69	5237.73	1332.69	7063.52	1332.69	8587.35			2.89993	65.6189	2.87993	60.0818	2.89993	60.6961
1331.02	5240.72	1331.02	7068	1331.02	8585.75			2.89774	65.1588	2.87774	71.5372	2.89774	63.5026
1329.36	5237.71	1329.36	7073.98	1329.36	8552.69			2.89556	65.7409	2.87556	60.6818	2.89556	70.7605
1327.69	5243.68	1327.69	7075.46	1327.69	8567.58			2.89338	67.3661	2.87338	60.4532	2.89338	60.4799
1326.02	5234.69	1326.02	7066.45	1326.02	8583.96			2.8912	75.3853	2.8712	63.7464	2.8912	62.8557
1324.35	5231.68	1324.35	7078.41	1324.35	8550.92			2.88903	64.7009	2.86903	71.5257	2.88903	72.3315
1322.68	5239.15	1322.68	7061.93	1322.68	8567.29			2.88686	65.6072	2.86686	64.2878	2.88686	70.675
1321.01	5231.66	1321.01	7073.89	1321.01	8550.73			2.88469	66.1231	2.86469	61.5236	2.88469	65.8705
1319.34	5243.62	1319.34	7058.91	1319.34	8583.56			2.88252	64.1857	2.86252	73.2915	2.88252	68.4494
1317.66	5245.1	1317.66	7064.88	1317.66	8571.49			2.88036	72.0548	2.86036	64.6825	2.88036	67.3287
1315.99	5233.12	1315.99	7066.36	1315.99	8556.44			2.8782	72.2049	2.8582	66.69	2.8782	70.6007
1314.32	5243.58	1314.32	7070.83	1314.32	8551.86			2.87605	72.1545	2.85605	65.3525	2.87605	65.2207
1312.65	5233.1	1312.65	7061.84	1312.65	8571.2			2.8739	67.7491	2.8539	62.7546	2.8739	71.6859
1310.98	5222.62	1310.98	7054.35	1310.98	8550.18			2.87175	65.766	2.85175	59.1273	2.87175	66.9001
1309.3	5224.11	1309.3	7064.8	1309.3	8551.58			2.8696	72.0982	2.8496	61.8423	2.8696	69.0792
1307.63	5231.57	1307.63	7070.76	1307.63	8560.45			2.86746	71.2582	2.84746	65.6876	2.86746	69.1104
1305.96	5239.03	1305.96	7078.21	1305.96	8564.84			2.86532	69.3411	2.84532	63.7402	2.86532	72.7578
1304.28	5236.03	1304.28	7063.25	1304.28	8518.45			2.86319	70.1306	2.84319	63.5342	2.86319	68.8852
1302.61	5231.54	1302.61	7061.75	1302.61	8521.35			2.86105	63.9228	2.84105	62.2047	2.86105	69.9599
1300.93	5237.5	1300.93	7064.72	1300.93	8566.05			2.85892	74.7532	2.83892	71.0136	2.85892	73.5663
1299.26	5246.44	1299.26	7075.15	1299.26	8545.06			2.8568	68.6008	2.8368	56.7213	2.8568	76.3754
1297.58	5238.96	1297.58	7058.71	1297.58	8537.5			2.85467	64.1085	2.83467	69.464	2.85467	69.1758
1295.91	5246.41	1295.91	7076.6	1295.91	8547.86			2.85255	72.5172	2.83255	70.6111	2.85255	70.0242
1294.23	5249.38	1294.23	7070.62	1294.23	8558.2			2.85044	70.1149	2.83044	65.2783	2.85044	77.2552
1292.55	5228.49	1292.55	7069.11	1292.55	8543.2			2.84832	66.5855	2.82832	66.0174	2.84832	78.4513
1290.88	5238.91	1290.88	7058.66	1290.88	8516.27			2.84621	70.633	2.82621	67.3866	2.84621	73.5041
1289.2	5234.43	1289.2	7072.06	1289.2	8563.88			2.84411	73.8697	2.82411	73.6629	2.84411	76.4525
1287.52	5237.4	1287.52	7067.57	1287.52	8548.88			2.842	70.3574	2.822	64.968	2.842	77.1979
1285.84	5243.35	1285.84	7048.18	1285.84	8547.3			2.8399	59.9557	2.8199	70.3582	2.8399	67.25
1284.17	5241.84	1284.17	7077.96	1284.17	8544.23			2.8378	71.8664	2.8178	68.4945	2.8378	65.9683
1282.49	5243.32	1282.49	7060.07	1282.49	8548.61			2.83571	74.4495	2.81571	65.2963	2.83571	77.2831
1280.81	5231.39	1280.81	7063.03	1280.81	8544.05			2.83362	71.4448	2.81362	63.5251	2.83362	74.4771
1279.13	5229.89	1279.13	7067.48	1279.13	8529.07			2.83153	71.0081	2.81153	67.2286	2.83153	72.7595
1277.45	5228.39	1277.45	7070.44	1277.45	8531.96			2.82944	73.0717	2.80944	65.7701	2.82944	74.4433
1275.77	5228.38	1275.77	7057.03	1275.77	8533.36			2.82736	74.1251	2.80736	67.6899	2.82736	79.4536
1274.09	5247.71	1274.09	7082.31	1274.09	8531.78			2.82528	67.7644	2.80528	66.2746	2.82528	64.0471
1272.41	5223.9	1272.41	7071.88	1272.41	8585.24			2.82321	75.787	2.80321	71.5211	2.82321	68.4056
1270.73	5231.33	1270.73	7071.86	1270.73	8555.39			2.82113	76.7548	2.80113	65.6717	2.82113	81.5783
1269.04	5226.86	1269.04	7067.38	1269.04	8558.27			2.81906	73.8916	2.79906	64.3557	2.81906	72.0796
1267.36	5244.68	1267.36	7064.39	1267.36	8506.15			2.81699	73.0014	2.79699	65.8665	2.81699	69.5259
1265.68	5229.81	1265.68	7076.27	1265.68	8510.53			2.81493	72.3342	2.79493	70.0957	2.81493	76.173
1264	5232.77	1264	7073.28	1264	8529.76			2.81287	72.6047	2.79287	72.0113	2.81287	81.5818
1262.31	5241.67	1262.31	7083.66	1262.31	8528.18			2.81081	71.6779	2.79081	74.1948	2.81081	80.3449
1260.63	5229.77	1260.63	7071.75	1260.63	8539.98			2.80876	68.0619	2.78876	75.8569	2.80876	74.766
1258.95	5237.19	1258.95	7070.25	1258.95	8522.07			2.8067	77.9156	2.7867	64.495	2.8067	78.8792
1257.26	5235.69	1257.26	7070.23	1257.26	8539.79			2.80466	78.1407	2.78466	69.2179	2.80466	70.8438
1255.58	5228.26	1255.58	7065.76	1255.58	8554.54			2.80261	66.2143	2.78261	73.453	2.80261	75.8202
1253.89	5234.18	1253.89	7058.33	1253.89	8550			2.80057	79.0316	2.78057	77.114	2.80057	81.3717
1252.21	5228.24	1252.21	7068.7	1252.21	8549.9			2.79853	73.5194	2.77853	68.9727	2.79853	78.5338
1250.52	5235.64	1250.52	7061.26	1250.52	8542.4			2.79649	70.5655	2.77649	71.901	2.79649	83.4915
1248.84	5238.6	1248.84	7064.22	1248.84	8536.37			2.79446	70.7048	2.77446	76.5648	2.79446	78.334
1247.15	5241.55	1247.15	7062.72	1247.15	8531.83			2.79242	75.3533	2.77242	73.6608	2.79242	75.9744
1245.47	5229.68	1245.47	7064.18	1245.47	8527.3			2.7904	70.2737	2.7704	68.8005	2.7904	77.0595
1243.78	5228.19	1243.78	7061.2	1243.78	8537.58			2.78837	79.1062	2.76837	75.3929	2.78837	71.4908
1242.09	5231.14	1242.09	7049.33	1242.09	8538.97			2.78635	79.5924	2.76635	70.7449	2.78635	73.6423
1240.4	5228.16	1240.4	7059.69	1240.4	8538.88			2.78433	82.4824	2.76433	66.3572	2.78433	87.087
1238.72	5244.45	1238.72	7056.71	1238.72	8538.79			2.78231	76.3062	2.76231	72.3029	2.78231	80.2944
1237.03	5234.07	1237.03	7075.95	1237.03	8543.14			2.7803	77.7298	2.7603	74.316	2.7803	82.4932
1235.34	5232.57	1235.34	7056.68	1235.34	8551.93			2.77829	79.187	2.75829	67.7743	2.77829	77.9834
1233.65	5231.08	1233.65	7071.47	1233.65	8542.96			2.77628	76.7961	2.75628	72.8817	2.77628	80.359
1231.96	5236.99	1231.96	7078.85	1231.96	8566.54			2.77428	67.6138	2.75428	71.8128	2.77428	77.9711
1230.27	5229.58	1230.27	7068.48	1230.27	8520.58			2.77228	74.0082	2.75228	75.5642	2.77228	85.1341
1228.58	5231.05	1228.58	7055.15	1228.58	8567.82			2.77028	72.0378	2.75028	65.2085	2.77028	84.539
1226.89	5226.6	1226.89	7068.44	1226.89	8555.9			2.76828	66.1964	2.74828	75.8635	2.76828	76.511
1225.2	5238.42	1225.2	7059.55	1225.2	8542.49			2.76629	81.5465	2.74629	79.6192	2.76629	79.1172
1223.51	5233.97	1223.51	7068.41	1223.51	8536.49			2.7643	81.8854	2.7443	71.3812	2.7643	77.259
1221.82	5225.09	1221.82	7052.13	1221.82	8564.48			2.76231	82.8214	2.74231	71.2446	2.76231	85.5763
1220.12	5220.65	1220.12	7062.46	1220.12	8521.53			2.76033	79.7253	2.74033	78.9993	2.76033	83.2365
1218.43	5236.89	1218.43	7065.4	1218.43	8550.99			2.75834	71.5588	2.73834	78.9011	2.75834	89.5068
1216.74	5242.79	1216.74	7060.95	1216.74	8527.26			2.75637	77.6547	2.73637	72.7467	2.75637	87.766
1215.05	5235.39	1215.05	7059.46	1215.05	8521.27			2.75439	79.9937	2.73439	83.1725	2.75439	86.9033
1213.35	5228	1213.35	7055.02	1213.35	8513.8			2.75242	83.6109	2.73242	81.0065	2.75242	81.9432
1211.66	5230.94	1211.66	7066.81	1211.66	8544.71			2.75045	80.2062	2.73045	77.0946	2.75045	90.6603
1209.96	5230.93	1209.96	7052.04	1209.96	8546.09			2.74848	80.0405	2.72848	78.0452	2.74848	88.3581
1208.27	5214.69	1208.27	7068.25	1208.27	8523.87			2.74651	80.7279	2.72651	83.1564	2.74651	83.364
1206.58	5230.91	1206.58	7054.96	1206.58	8528.2			2.74455	81.0372	2.72455	80.073	2.74455	85.9677
1204.88	5239.74	1204.88	7075.59	1204.88	8532.54			2.74259	84.3652	2.72259	78.2249	2.74259	90.1946
1203.18	5232.36	1203.18	7074.1	1203.18	8539.82			2.74064	74.597	2.72064	80.4686	2.74064	83.1871
1201.49	5223.5	1201.49	7057.87	1201.49	8552.99			2.73868	79.1169	2.71868	87.2301	2.73868	90.8303
1199.79	5238.23	1199.79	7075.54	1199.79	8523.42			2.73673	81.1993	2.71673	74.9336	2.73673	95.4141
1198.1	5235.27	1198.1	7066.68	1198.1	8551.33			2.73479	84.2506	2.71479	81.3213	2.73479	93.0368
1196.4	5236.73	1196.4	7081.39	1196.4	8492.31			2.73284	78.9982	2.71284	88.4305	2.73284	90.7426
1194.7	5227.88	1194.7	7066.64	1194.7	8529.05			2.7309	85.5209	2.7109	83.1765	2.7309	94.7466
1193	5236.71	1193	7059.26	1193	8546.63			2.72896	82.6937	2.70896	86.0379	2.72896	88.2388
1191.3	5233.75	1191.3	7066.61	1191.3	8542.12			2.72702	87.8934	2.70702	85.9922	2.72702	92.579
1189.61	5239.63	1189.61	7063.65	1189.61	8521.42			2.72509	87.5278	2.70509	87.6849	2.72509	96.71
1187.91	5245.5	1187.91	7066.58	1187.91	8518.39			2.72316	85.6019	2.70316	81.7097	2.72316	90.0402
1186.21	5232.24	1186.21	7066.56	1186.21	8562.44			2.72123	86.9984	2.70123	75.8046	2.72123	93.9501
1184.51	5244	1184.51	7053.3	1184.51	8497.62			2.7193	87.3312	2.6993	83.8452	2.7193	89.7264
1182.81	5238.1	1182.81	7066.53	1182.81	8532.83			2.71738	84.6419	2.69738	93.177	2.71738	99.5355
1181.11	5238.09	1181.11	7067.98	1181.11	8526.86			2.71546	88.0866	2.69546	88.5662	2.71546	102.85
1179.41	5227.79	1179.41	7069.43	1179.41	8551.76			2.71354	91.924	2.69354	87.7626	2.71354	97.7691
1177.71	5230.72	1177.71	7057.66	1177.71	8526.68			2.71163	91.7635	2.69163	86.8105	2.71163	91.3013
1176	5229.24	1176	7064.99	1176	8523.65			2.70972	80.0136	2.68972	82.9374	2.70972	98.7814
1174.3	5224.82	1174.3	7069.38	1174.3	8526.5			2.70781	87.264	2.68781	85.4158	2.70781	92.6826
1172.6	5232.15	1172.6	7062.02	1172.6	8541.1			2.7059	89.7145	2.6859	90.3069	2.7059	99.7859
1170.9	5232.14	1170.9	7069.34	1170.9	8543.94			2.704	90.7328	2.684	86.8121	2.704	102.786
1169.2	5243.87	1169.2	7051.71	1169.2	8537.98			2.70209	95.8584	2.68209	80.5611	2.70209	99.4382
1167.49	5230.65	1167.49	7045.83	1167.49	8527.61			2.7002	90.8362	2.6802	82.7831	2.7002	94.3924
1165.79	5239.44	1165.79	7075.16	1165.79	8549.53			2.6983	89.0499	2.6783	87.2146	2.6983	96.1375
1164.08	5240.9	1164.08	7051.67	1164.08	8555.31			2.69641	83.2891	2.67641	87.996	2.69641	102.317
1162.38	5229.15	1162.38	7069.26	1162.38	8565.48			2.69452	87.1126	2.67452	85.5352	2.69452	103.107
1160.67	5249.67	1160.67	7064.84	1160.67	8499.39			2.69263	95.4472	2.67263	93.8433	2.69263	99.4598
1158.97	5229.13	1158.97	7064.82	1158.97	8519.83			2.69074	94.8477	2.67074	92.1408	2.69074	100.433
1157.26	5224.72	1157.26	7061.88	1157.26	8549.06			2.68886	86.8808	2.66886	82.9946	2.68886	103.245
1155.56	5227.64	1155.56	7063.32	1155.56	8547.5			2.68698	86.5359	2.66698	96.5462	2.68698	101.394
1153.85	5242.28	1153.85	7073.56	1153.85	8537.15			2.6851	81.5136	2.6651	93.1541	2.6851	107.175
1152.15	5239.34	1152.15	7075.01	1152.15	8538.52			2.68323	84.9212	2.66323	86.2476	2.68323	107.957
1150.44	5234.93	1150.44	7054.49	1150.44	8525.25			2.68136	91.7161	2.66136	90.547	2.68136	99.7544
1148.73	5230.53	1148.73	7082.29	1148.73	8526.62			2.67949	92.4366	2.65949	96.4594	2.67949	97.9189
1147.02	5231.98	1147.02	7060.32	1147.02	8516.29			2.67762	91.4916	2.65762	92.7096	2.67762	104.442
1145.31	5245.14	1145.31	7061.76	1145.31	8517.66			2.67576	91.1067	2.65576	84.3668	2.67576	105.885
1143.61	5231.96	1143.61	7061.75	1143.61	8533.67			2.67389	85.7983	2.65389	93.534	2.67389	100.607
1141.9	5255.35	1141.9	7052.95	1141.9	8551.13			2.67203	96.8101	2.65203	95.2142	2.67203	98.3801
1140.19	5229.01	1140.19	7069.03	1140.19	8542.26			2.67018	96.7984	2.65018	96.6104	2.67018	103.037
1138.48	5248.01	1138.48	7080.71	1138.48	8540.71			2.66832	94.3362	2.64832	90.4402	2.66832	105.811
1136.77	5226.06	1136.77	7057.3	1136.77	8553.77			2.66647	88.3015	2.64647	97.5855	2.66647	101.032
1135.06	5230.44	1135.06	7066.05	1135.06	8530.29			2.66462	82.1436	2.64462	96.2137	2.66462	109.677
1133.35	5239.2	1133.35	7066.04	1133.35	8511.2			2.66278	89.0269	2.64278	84.8606	2.66278	95.8685
1131.64	5242.1	1131.64	7060.18	1131.64	8534.49			2.66093	88.3282	2.64093	87.3545	2.66093	96.2925
1129.92	5240.63	1129.92	7064.54	1129.92	8509.57			2.65909	98.815	2.63909	97.7449	2.65909	100.595
1128.21	5239.16	1128.21	7055.76	1128.21	8510.94			2.65725	96.3421	2.63725	93.2318	2.65725	105.907
1126.5	5236.22	1126.5	7057.21	1126.5	8540.05			2.65542	93.8533	2.63542	93.9524	2.65542	103.514
1124.79	5233.29	1124.79	7054.27	1124.79	8532.66			2.65359	95.1335	2.63359	102.893	2.65359	99.1825
1123.08	5228.9	1123.08	7071.77	1123.08	8526.73			2.65175	96.2571	2.63175	92.577	2.65175	105.431
1121.36	5230.35	1121.36	7081.97	1121.36	8522.26			2.64993	95.7958	2.62993	90.7284	2.64993	104.383
1119.65	5249.3	1119.65	7064.44	1119.65	8539.68			2.6481	88.945	2.6281	102.902	2.6481	112.599
1117.93	5233.24	1117.93	7061.51	1117.93	8504.58			2.64628	89.5261	2.62628	101.964	2.64628	107.419
1116.22	5239.06	1116.22	7051.29	1116.22	8505.96			2.64446	91.3352	2.62446	92.5166	2.64446	107.118
1114.5	5233.22	1114.5	7062.94	1114.5	8518.99			2.64264	89.4605	2.62264	84.3818	2.64264	108.548
1112.79	5224.46	1112.79	7057.09	1112.79	8533.48			2.64082	91.4364	2.62082	96.7325	2.64082	101.184
1111.07	5228.83	1111.07	7058.53	1111.07	8520.27			2.63901	94.0214	2.61901	96.2128	2.63901	105.182
1109.36	5230.27	1109.36	7080.37	1109.36	8547.86			2.6372	93.1088	2.6172	89.9734	2.6372	105.862
1107.64	5234.63	1107.64	7067.24	1107.64	8515.72			2.63539	88.7759	2.61539	101.307	2.63539	104.86
1105.93	5233.16	1105.93	7067.22	1105.93	8493.79			2.63358	87.005	2.61358	99.5157	2.63358	106.735
1104.21	5236.06	1104.21	7075.94	1104.21	8511.18			2.63178	90.0419	2.61178	89.4781	2.63178	102.988
1102.49	5236.05	1102.49	7058.46	1102.49	8490.71			2.62998	90.7592	2.60998	95.7237	2.62998	100.01
1100.77	5231.67	1100.77	7055.53	1100.77	8515.37			2.62818	87.2454	2.60818	97.4292	2.62818	102.576
1099.05	5237.48	1099.05	7067.15	1099.05	8529.83			2.62639	92.2535	2.60639	95.8852	2.62639	115.175
1097.34	5228.74	1097.34	7051.14	1097.34	8502.1			2.62459	90.3738	2.60459	89.3261	2.62459	109.082
1095.62	5234.55	1095.62	7052.58	1095.62	8529.65			2.6228	91.2987	2.6028	94.8085	2.6228	108.843
1093.9	5238.9	1093.9	7070.01	1093.9	8507.75			2.62101	92.3652	2.60101	103.145	2.62101	106.517
1092.18	5241.79	1092.18	7064.18	1092.18	8529.47			2.61923	97.523	2.59923	94.3584	2.61923	110.745
1090.46	5234.51	1090.46	7058.35	1090.46	8514.84			2.61744	94.0792	2.59744	98.1838	2.61744	110.824
1088.74	5222.87	1088.74	7064.15	1088.74	8510.4			2.61566	93.8705	2.59566	103.12	2.61566	106.044
1087.02	5209.79	1087.02	7072.85	1087.02	8529.19			2.61388	93.2773	2.59388	98.0338	2.61388	110.388
1085.3	5222.85	1085.3	7059.76	1085.3	8508.77			2.61211	94.8192	2.59211	83.7586	2.61211	105.456
1083.57	5238.82	1083.57	7069.9	1083.57	8502.87			2.61033	104.535	2.59033	98.1643	2.61033	107.791
1081.85	5233	1081.85	7059.72	1081.85	8504.24			2.60856	96.9328	2.58856	101.765	2.60856	117.643
1080.13	5234.44	1080.13	7064.06	1080.13	8531.73			2.60679	100.291	2.58679	102.354	2.60679	111.907
1078.41	5235.88	1078.41	7075.66	1078.41	8495.36			2.60503	91.8814	2.58503	101.979	2.60503	107.814
1076.68	5228.61	1076.68	7068.38	1076.68	8528.65			2.60326	90.9726	2.58326	95.5439	2.60326	112.83
1074.96	5235.85	1074.96	7065.46	1074.96	8495.19			2.6015	96.4623	2.5815	94.3184	2.6015	115.523
1073.24	5232.94	1073.24	7050.94	1073.24	8486.41			2.59974	92.9029	2.57974	91.9214	2.59974	118.603
1071.51	5227.13	1071.51	7066.88	1071.51	8519.67			2.59799	90.2123	2.57799	91.3687	2.59799	113.284
1069.79	5227.12	1069.79	7069.76	1069.79	8486.24			2.59623	85.2695	2.57623	101.505	2.59623	117.78
1068.06	5225.66	1068.06	7056.7	1068.06	8520.94			2.59448	86.993	2.57448	93.2235	2.59448	118.288
1066.34	5222.75	1066.34	7056.69	1066.34	8512.16			2.59273	94.3371	2.57273	97.1135	2.59273	113.831
1064.61	5221.29	1064.61	7071.16	1064.61	8494.69			2.59098	92.9225	2.57098	100.903	2.59098	114.234
1062.89	5235.76	1062.89	7059.55	1062.89	8507.64			2.58924	91.1268	2.56924	94.3358	2.58924	114.992
1061.16	5225.62	1061.16	7052.3	1061.16	8530.72			2.58749	99.1194	2.56749	89.0955	2.58749	120.163
1059.43	5240.08	1059.43	7062.42	1059.43	8524.84			2.58575	99.7971	2.56575	100.543	2.58575	115.601
1057.7	5235.73	1057.7	7059.51	1057.7	8488.56			2.58525	96.0692	2.56525	101.045	2.58525	111.632
1055.98	5224.14	1055.98	7050.81	1055.98	8502.95			2.58351	87.9959	2.56351	97.7541	2.58351	109.75
1054.25	5229.91	1054.25	7059.47	1054.25	8518.78			2.58178	90.5294	2.56178	99.4895	2.58178	120.557
1052.52	5240.03	1052.52	7056.57	1052.52	8489.76			2.58004	85.2841	2.56004	107.5	2.58004	124.69
1050.79	5229.89	1050.79	7065.23	1050.79	8522.94			2.57831	98.5472	2.55831	105.704	2.57831	114.514
1049.06	5222.65	1049.06	7062.32	1049.06	8527.19			2.57658	88.0606	2.55658	101.903	2.57658	123.543
1047.33	5241.43	1047.33	7063.75	1047.33	8528.54			2.57486	92.0198	2.55486	101.831	2.57486	121.944
1045.6	5228.41	1045.6	7073.85	1045.6	8511.11			2.57313	89.3458	2.55313	104.305	2.57313	119.845
1043.87	5247.19	1043.87	7062.27	1043.87	8541.36			2.57141	105.585	2.55141	105.379	2.57141	121.833
1042.14	5239.95	1042.14	7059.37	1042.14	8531.15			2.56969	103.058	2.54969	95.245	2.56969	121.961
1040.41	5238.49	1040.41	7078.12	1040.41	8516.62			2.56797	90.7769	2.54797	105.604	2.56797	116.416
1038.68	5235.59	1038.68	7070.89	1038.68	8513.64			2.56626	94.3842	2.54626	112.102	2.56626	126.313
1036.95	5234.13	1036.95	7079.53	1036.95	8530.88			2.56454	97.9426	2.54454	106.822	2.56454	126.069
1035.22	5242.78	1035.22	7060.75	1035.22	8522.13			2.56283	102.377	2.54283	102.882	2.56283	114.087
1033.48	5242.77	1033.48	7076.6	1033.48	8533.58			2.56113	91.1189	2.54113	98.948	2.56113	115.357
1031.75	5241.31	1031.75	7065.04	1031.75	8542.14			2.55942	100.36	2.53942	105.931	2.55942	119.876
1030.02	5244.18	1030.02	7082.33	1030.02	8534.84			2.55772	93.8555	2.53772	105.66	2.55772	122.241
1028.28	5235.52	1028.28	7090.96	1028.28	8575.12			2.55601	91.1252	2.53601	110.982	2.55601	127.604
1026.55	5229.74	1026.55	7066.43	1026.55	8560.6			2.55431	99.0629	2.53431	111.761	2.55431	117.996
1024.81	5257.11	1024.81	7072.18	1024.81	8599.42			2.55262	97.1546	2.53262	109.232	2.55262	117.642
1023.08	5247.01	1023.08	7076.49	1023.08	8553.2			2.55092	100.61	2.53092	114.17	2.55092	127.355
1021.34	5241.23	1021.34	7077.91	1021.34	8577.59			2.54923	90.7857	2.52923	114.637	2.54923	125.563
1019.61	5246.98	1019.61	7073.57	1019.61	8577.49			2.54754	98.2827	2.52754	111.666	2.54754	123.909
1017.87	5246.96	1017.87	7070.67	1017.87	8610.51			2.54585	95.1802	2.52585	103.333	2.54585	126.654
1016.14	5252.71	1016.14	7076.41	1016.14	8597.44			2.54417	103.202	2.52417	105.675	2.54417	125.51
1014.4	5252.69	1014.4	7085.03	1014.4	8603.09			2.54248	103.397	2.52248	112.535	2.54248	123.773
1012.66	5251.23	1012.66	7080.69	1012.66	8604.42			2.5408	104.422	2.5208	110.982	2.5408	126.457
1010.92	5244.02	1010.92	7087.86	1010.92	8604.31			2.53912	97.5397	2.51912	111.194	2.53912	129.059
1009.19	5262.71	1009.19	7095.03	1009.19	8650.23			2.53745	96.1049	2.51745	114.737	2.53745	125.743
1007.45	5258.38	1007.45	7073.44	1007.45	8612.72			2.53577	105.1	2.51577	113.648	2.53577	127.303
1005.71	5243.98	1005.71	7092.11	1005.71	8608.3			2.5341	107.035	2.5141	110.523	2.5341	134.477
1003.97	5251.16	1003.97	7084.9	1003.97	8631.19			2.53243	104.791	2.51243	109.551	2.53243	126.349
1002.23	5268.39	1002.23	7077.69	1002.23	8681.38			2.53076	106.671	2.51076	107.98	2.53076	126.042
1000.49	5279.86	1000.49	7086.29	1000.49	8643.89			2.52909	93.1696	2.50909	110.087	2.52909	129.554
998.75	5265.47	998.75	7099.2	998.75	8656.7			2.52743	101.533	2.50743	111.716	2.52743	128.802
997.01	5259.71	997.01	7107.79	997.01	8689.62			2.52577	102.58	2.50577	114.665	2.52577	138.196
995.269	5274.05	995.269	7104.89	995.269	8703.85			2.52411	99.527	2.50411	114.142	2.52411	143.734
993.527	5276.9	993.527	7112.05	993.527	8726.69			2.52245	100.71	2.50245	112.447	2.52245	146.58
991.785	5261.09	991.785	7104.84	991.785	8738.03			2.5208	95.0369	2.5008	117.92	2.5208	141.721
990.043	5262.51	990.043	7110.56	990.043	8770.9			2.51915	107.522	2.49915	115.437	2.51915	138.929
988.301	5276.84	988.301	7137.79	988.301	8825.27			2.5175	107.043	2.4975	111.24	2.5175	133.118
986.558	5289.72	986.558	7136.32	986.558	8889.66			2.51585	105.632	2.49585	116.163	2.51585	130.423
984.814	5308.34	984.814	7129.12	984.814	8918.17			2.5142	101.399	2.4942	122.343	2.5142	125.538
983.071	5279.64	983.071	7156.33	983.071	8935.19			2.51256	106.098	2.49256	115.463	2.51256	138.248
981.326	5303.98	981.326	7143.39	981.326	8935.01			2.51092	108.711	2.49092	112.331	2.51092	142.815
979.582	5291.06	979.582	7124.73	979.582	8934.83			2.50928	102.258	2.48928	118.458	2.50928	141.807
977.837	5305.36	977.837	7163.38	977.837	8903.13			2.50764	111.711	2.48764	119.343	2.50764	142.223
976.092	5311.06	976.092	7147.58	976.092	8907.25			2.506	102.809	2.486	117.312	2.506	144.862
974.346	5299.58	974.346	7140.39	974.346	8905.64			2.50437	98.9462	2.48437	115.937	2.50437	142.607
972.6	5309.57	972.6	7130.33	972.6	8894.01			2.50274	96.3891	2.48274	130.933	2.50274	135.121
970.854	5285.21	970.854	7133.16	970.854	8936.78			2.50111	97.3255	2.48111	132.377	2.50111	148.917
969.107	5295.2	969.107	7140.29	969.107	8943.75			2.49948	104.459	2.47948	117.831	2.49948	144.222
967.36	5285.16	967.36	7135.96	967.36	8929.26			2.49786	110.624	2.47786	119.219	2.49786	144.961
965.612	5293.72	965.612	7161.68	965.612	8947.68			2.49624	108.344	2.47624	127.99	2.49624	142.704
963.864	5300.85	963.864	7144.48	963.864	8910.3			2.49462	110.966	2.47462	126.717	2.49462	149.635
962.116	5296.53	962.116	7155.88	962.116	8894.4			2.493	109.028	2.473	126.773	2.493	148.291
960.367	5277.92	960.367	7167.28	960.367	8938.54			2.49138	111.772	2.47138	132.26	2.49138	151.135
958.618	5295.05	958.618	7141.51	958.618	8952.65			2.48977	121.84	2.46977	125.701	2.48977	145.019
956.868	5303.6	956.868	7155.77	956.868	8915.31			2.48816	111.584	2.46816	114.346	2.48816	146.998
955.118	5306.43	955.118	7135.73	955.118	8919.42			2.48655	102.724	2.46655	132.005	2.48655	147.841
953.368	5277.83	953.368	7138.56	953.368	8920.67			2.48494	106.491	2.46494	133.015	2.48494	151.86
951.617	5309.23	951.617	7129.96	951.617	8909.06			2.48333	104.539	2.46333	128.405	2.48333	154.14
949.866	5307.77	949.866	7147.06	949.866	8900.32			2.48173	106.894	2.46173	121.941	2.48173	150.76
948.114	5300.6	948.114	7124.18	948.114	8915.85			2.48013	109.474	2.46013	133.316	2.48013	149.945
946.363	5306.29	946.363	7141.28	946.363	8911.39			2.47853	113.5	2.45853	131.567	2.47853	155.349
944.61	5293.42	944.61	7134.11	944.61	8928.33			2.47693	109.113	2.45693	131.509	2.47693	153.221
942.858	5284.83	942.858	7144.06	942.858	8898.19			2.47533	110.564	2.45533	136.198	2.47533	151.342
941.105	5296.22	941.105	7159.71	941.105	8932.25			2.47374	114.957	2.45374	134.546	2.47374	154.826
939.351	5297.62	939.351	7156.82	939.351	8926.36			2.47215	119.254	2.45215	125.127	2.47215	159.725
937.597	5301.87	937.597	7142.53	937.597	8854.91			2.47056	103.454	2.45056	129.798	2.47056	157.445
935.843	5281.89	935.843	7133.95	935.843	8883.24			2.46897	113.564	2.44897	136.272	2.46897	161.199
934.088	5273.32	934.088	7123.94	934.088	8777.64			2.46739	112.856	2.44739	136.948	2.46739	164.657
932.333	5267.6	932.333	7119.64	932.333	8763.24			2.4658	110.81	2.4458	125.675	2.4658	162.034
930.578	5271.85	930.578	7106.79	930.578	8693.31			2.46422	107.887	2.44422	139.029	2.46422	155.032
928.822	5257.59	928.822	7083.98	928.822	8667.55			2.46264	113.536	2.44264	137.849	2.46264	157.873
927.066	5247.61	927.066	7106.74	927.066	8693.05			2.46107	113.543	2.44107	135.937	2.46107	166.662
925.31	5247.59	925.31	7083.94	925.31	8614.65			2.45949	116.18	2.43949	132.934	2.45949	171.219
923.553	5239.04	923.553	7071.11	923.553	8610.27			2.45792	121.425	2.43792	134.055	2.45792	162.689
921.795	5241.87	921.795	7091.01	921.795	8591.66			2.45635	104.906	2.43635	138.047	2.45635	169.961
920.037	5246.13	920.037	7073.92	920.037	8563.11			2.45478	112.277	2.43478	130.251	2.45478	164.273
918.279	5243.27	918.279	7093.81	918.279	8570.12			2.45321	115.58	2.43321	138.479	2.45321	165.442
916.521	5248.94	916.521	7075.3	916.521	8547.27			2.45165	116.934	2.43165	139.159	2.45165	168.851
914.762	5241.82	914.762	7092.34	914.762	8561.39			2.45009	119.749	2.43009	137.936	2.45009	180.605
913.003	5237.54	913.003	7079.53	913.003	8552.76			2.44852	112.214	2.42852	141.917	2.44852	179.29
911.243	5250.31	911.243	7072.41	911.243	8552.66			2.44697	115.265	2.42697	153.484	2.44697	177.911
909.483	5243.2	909.483	7069.55	909.483	8585.23			2.44541	119.248	2.42541	146.048	2.44541	174.966
907.722	5237.5	907.722	7069.53	907.722	8560.99			2.44385	121.064	2.42385	143.015	2.44385	175.812
905.961	5253.11	905.961	7073.77	905.961	8542.43			2.4423	121.168	2.4223	149.257	2.4423	170.152
904.2	5250.25	904.2	7070.91	904.2	8552.27			2.44075	120.41	2.42075	151.779	2.44075	179.425
902.438	5250.23	902.438	7079.41	902.438	8577.71			2.4392	119.948	2.4192	148.509	2.4392	185.143
900.676	5245.96	900.676	7080.81	900.676	8573.35			2.43765	118.757	2.41765	147.18	2.43765	180.8
898.914	5237.44	898.914	7070.86	898.914	8556.23			2.43611	123.113	2.41611	145.721	2.43611	176.109
897.151	5241.68	897.151	7072.26	897.151	8537.69			2.43457	115.993	2.41457	147.33	2.43457	179.821
895.388	5227.49	895.388	7065.15	895.388	8534.76			2.43302	118.63	2.41302	149.939	2.43302	173.959
893.624	5244.49	893.624	7075.05	893.624	8540.34			2.43149	127.855	2.41149	153.591	2.43149	180.457
891.86	5233.13	891.86	7062.28	891.86	8564.34			2.42995	123.792	2.40995	154.688	2.42995	186.032
890.096	5251.54	890.096	7070.76	890.096	8528.81			2.42841	122.195	2.40841	151.083	2.42841	195.008
888.331	5251.52	888.331	7079.25	888.331	8568.38			2.42688	119.876	2.40688	153.699	2.42688	182.083
886.566	5240.18	886.566	7070.73	886.566	8548.45			2.42535	121.645	2.40535	159.272	2.42535	190.423
884.8	5227.42	884.8	7074.96	884.8	8534.2			2.42382	123.119	2.40382	154.632	2.42382	192.132
883.034	5234.49	883.034	7069.27	883.034	8546.84			2.42229	113.292	2.40229	151.84	2.42229	196.239
881.268	5257.12	881.268	7079.16	881.268	8565.14			2.42077	115.205	2.40077	152.847	2.42077	188.324
879.501	5235.88	879.501	7084.8	879.501	8536.74			2.41924	125.802	2.39924	156.373	2.41924	196.171
877.734	5245.77	877.734	7059.32	877.734	8546.55			2.41772	119.022	2.39772	157.229	2.41772	192.121
875.966	5240.1	875.966	7074.86	875.966	8511.1			2.4162	125.971	2.3962	169.123	2.4162	196.518
874.198	5235.84	874.198	7067.77	874.198	8576.05			2.41468	128.303	2.39468	159.211	2.41468	179.73
872.43	5247.14	872.43	7071.99	872.43	8547.67			2.41317	130.191	2.39317	157.244	2.41317	189.678
870.661	5240.06	870.661	7083.28	870.661	8539.1			2.41165	125.569	2.39165	159.112	2.41165	189.163
868.892	5258.41	868.892	7084.67	868.892	8512.15			2.41014	123.319	2.39014	167.965	2.41014	194.953
867.122	5238.62	867.122	7073.35	867.122	8523.36			2.40863	126.808	2.38863	164.871	2.40863	201.647
865.352	5247.08	865.352	7084.63	865.352	8569.88			2.40712	124.435	2.38712	162.966	2.40712	208.746
863.582	5241.41	863.582	7071.9	863.582	8544.36			2.40562	115.504	2.38562	160.293	2.40562	198.399
861.811	5239.99	861.811	7083.18	861.811	8564.03			2.40411	131.296	2.38411	175.935	2.40411	202.757
860.04	5251.27	860.04	7091.62	860.04	8566.75			2.40261	131.952	2.38261	164.705	2.40261	206.703
858.268	5254.07	858.268	7064.79	858.268	8556.77			2.40111	125.59	2.38111	166.342	2.40111	199.399
856.496	5228.66	856.496	7061.95	856.496	8556.67			2.39961	120.827	2.37961	172.781	2.39961	208.882
854.724	5252.63	854.724	7070.4	854.724	8546.7			2.39811	127.93	2.37811	171.504	2.39811	216.279
852.951	5242.74	852.951	7084.48	852.951	8540.96			2.39662	124.485	2.37662	164.914	2.39662	203.545
851.178	5248.37	851.178	7092.92	851.178	8532.4			2.39512	126.479	2.37512	166.706	2.39512	208.786
849.405	5251.17	849.405	7075.98	849.405	8539.36			2.39363	120.605	2.37363	170.898	2.39363	204.935
847.631	5248.33	847.631	7068.91	847.631	8557.58			2.39214	124.691	2.37214	168.523	2.39214	217.098
845.856	5248.32	845.856	7074.53	845.856	8556.07			2.39066	119.242	2.37066	161.714	2.39066	206.927
844.082	5241.26	844.082	7068.88	844.082	8571.47			2.38917	121.466	2.36917	173.212	2.38917	205.204
842.306	5237.02	842.306	7063.23	842.306	8527.71			2.38769	128.756	2.36769	173.98	2.38769	216.637
840.531	5242.64	840.531	7073.07	840.531	8564.22			2.3862	123.794	2.3662	170.838	2.3862	210.843
838.755	5241.22	838.755	7066.01	838.755	8551.45			2.38472	117.537	2.36472	174.967	2.38472	215.249
836.979	5249.65	836.979	7092.73	836.979	8551.35			2.38325	125.695	2.36325	181.443	2.38325	219.448
835.202	5252.45	835.202	7070.2	835.202	8594.87			2.38177	130.991	2.36177	172.53	2.38177	218.221
833.425	5239.77	833.425	7087.06	833.425	8589.14			2.38029	137.238	2.36029	169.619	2.38029	217.842
831.647	5246.79	831.647	7074.38	831.647	8542.62			2.37882	132.438	2.35882	176.526	2.37882	216.059
829.869	5253.8	829.869	7078.58	829.869	8567.83			2.37735	134.287	2.35735	179.999	2.37735	213.453
828.091	5242.54	828.091	7098.24	828.091	8559.3			2.37588	133.979	2.35588	179.296	2.37588	223.397
826.312	5266.42	826.312	7074.32	826.312	8592.93			2.37441	131.713	2.35441	173.954	2.37441	230.019
824.533	5273.43	824.533	7075.71	824.533	8605.47			2.37295	132.74	2.35295	178.706	2.37295	224.594
822.754	5259.36	822.754	7079.9	822.754	8623.62			2.37148	133.738	2.35148	174.854	2.37148	230.43
820.974	5255.12	820.974	7107.97	820.974	8612.27			2.37002	128.311	2.35002	179.868	2.37002	223.112
819.193	5249.49	819.193	7100.92	819.193	8655.69			2.36856	126.554	2.34856	185.627	2.36856	225.309
817.413	5273.34	817.413	7106.51	817.413	8633.1			2.3671	122.266	2.3471	188.486	2.3671	221.537
815.631	5283.15	815.631	7088.24	815.631	8634.39			2.36565	126.029	2.34565	185.994	2.36565	229.676
813.85	5263.48	813.85	7107.86	813.85	8609.01			2.36419	133.998	2.34419	180.159	2.36419	236.455
812.068	5248.02	812.068	7107.84	812.068	8632.75			2.36274	133.279	2.34274	185.302	2.36274	232.157
810.286	5262.04	810.286	7082.56	810.286	8629.83			2.36129	126.448	2.34129	187.749	2.36129	229.42
808.503	5259.21	808.503	7092.36	808.503	8622.7			2.35984	133.015	2.33984	194.785	2.35984	232.243
806.72	5260.6	806.72	7082.52	806.72	8605.76			2.35839	130.437	2.33839	185.674	2.35839	223.531
804.936	5250.77	804.936	7088.11	804.936	8591.63			2.35695	130.1	2.33695	180.689	2.35695	228.541
803.152	5245.14	803.152	7081.08	803.152	8598.53			2.3555	130.465	2.3355	182.022	2.3555	224.255
801.368	5261.94	801.368	7083.86	801.368	8595.62			2.35406	131.426	2.33406	185.576	2.35406	229.042
799.583	5245.11	799.583	7075.43	799.583	8580.1			2.35262	137.661	2.33262	187.015	2.35262	232.388
797.798	5238.1	797.798	7078.21	797.798	8585.6			2.35118	140.114	2.33118	184.934	2.35118	240.222
796.012	5240.88	796.012	7101.99	796.012	8586.89			2.34974	134.979	2.32974	198.013	2.34974	237.765
794.227	5240.87	794.227	7078.17	794.227	8582.58			2.34831	133.943	2.32831	195.001	2.34831	233.099
792.44	5250.65	792.44	7086.55	792.44	8576.88			2.34687	135.917	2.32687	190.454	2.34687	245.673
790.653	5252.04	790.653	7086.53	790.653	8592.17			2.34544	137.581	2.32544	190.539	2.34544	242.14
788.866	5257.62	788.866	7083.71	788.866	8552.89			2.34401	132.681	2.32401	194.85	2.34401	244.119
787.079	5265.99	787.079	7097.67	787.079	8569.57			2.34258	132.312	2.32258	199.853	2.34258	245.797
785.291	5264.57	785.291	7097.65	785.291	8593.24			2.34116	130.02	2.32116	198.406	2.34116	248.508
783.502	5263.15	783.502	7106.01	783.502	8642.06			2.33973	142.148	2.31973	199.681	2.33973	250.769
781.714	5256.15	781.714	7115.77	781.714	8605.6			2.33831	131.929	2.31831	203.855	2.33831	243.741
779.924	5271.5	779.924	7098.97	779.924	8623.66			2.33689	131.926	2.31689	194.255	2.33689	246.85
778.135	5270.08	778.135	7098.95	778.135	8659.86			2.33547	135.281	2.31547	202.35	2.33547	252.9
776.345	5251.91	776.345	7119.87	776.345	8626.22			2.33405	129.584	2.31405	202.31	2.33405	246.638
774.554	5288.19	774.554	7114.26	774.554	8623.31			2.33264	135.445	2.31264	206.195	2.33264	246.487
772.764	5271.42	772.764	7112.83	772.764	8621.8			2.33122	139.647	2.31122	201.263	2.33122	253.48
770.972	5261.63	770.972	7107.22	770.972	8616.1			2.32981	136.445	2.30981	197.65	2.32981	247.942
769.181	5256.03	769.181	7101.61	769.181	8603.43			2.3284	129.084	2.3084	205.865	2.3284	258.81
767.389	5260.19	767.389	7096.01	767.389	8583.79			2.32699	134.698	2.30699	212.124	2.32699	250.534
765.596	5258.78	765.596	7109.93	765.596	8614.36			2.32558	132.164	2.30558	197.036	2.32558	256.029
763.804	5278.29	763.804	7095.96	763.804	8590.54			2.32418	132.911	2.30418	196.761	2.32418	260.012
762.01	5268.5	762.01	7105.69	762.01	8594.62			2.32277	129.918	2.30277	204.589	2.32277	261.111
760.217	5269.88	760.217	7119.6	760.217	8604.27			2.32137	135.486	2.30137	202.851	2.32137	271.565
758.423	5275.43	758.423	7115.39	758.423	8611.12			2.31997	129.284	2.29997	204.12	2.31997	261.617
756.628	5264.26	756.628	7115.36	756.628	8617.98			2.31857	135.034	2.29857	205.387	2.31857	244.816
754.833	5264.24	754.833	7104.19	754.833	8630.4			2.31717	135.088	2.29717	207.624	2.31717	257.681
753.038	5265.62	753.038	7116.7	753.038	8638.64			2.31578	141.221	2.29578	206.017	2.31578	266.879
751.242	5279.52	751.242	7133.38	751.242	8656.62			2.31438	132.825	2.29438	204.514	2.31438	268.123
749.446	5282.28	749.446	7133.35	749.446	8698.25			2.31299	141.454	2.29299	211.325	2.31299	257.715
747.65	5275.3	747.65	7126.35	747.65	8673.07			2.3116	137.91	2.2916	212.224	2.3116	270.13
745.853	5290.58	745.853	7161.11	745.853	8697.99			2.31021	140.906	2.29021	204.599	2.31021	265.406
744.056	5290.56	744.056	7129.07	744.056	8676.99			2.30883	142.184	2.28883	213.125	2.30883	269.679
742.258	5282.19	742.258	7138.78	742.258	8701.89			2.30744	141.771	2.28744	213.855	2.30744	276.974
740.46	5289.12	740.46	7113.72	740.46	8682.29			2.30606	142.213	2.28606	212.493	2.30606	275.495
738.661	5269.63	738.661	7120.64	738.661	8651.58			2.30467	139.511	2.28467	208.944	2.30467	276.199
736.863	5272.39	736.863	7122	736.863	8625.06			2.30329	138.236	2.28329	208.588	2.30329	260.801
735.063	5275.15	735.063	7105.3	735.063	8658.29			2.30191	129.59	2.28191	202.166	2.30191	266.492
733.264	5243.18	733.264	7102.49	733.264	8606.77			2.30054	136.594	2.28054	206.927	2.30054	273.235
731.463	5261.22	731.463	7113.57	731.463	8614.99			2.29916	132.712	2.27916	221.428	2.29916	270.735
729.663	5257.03	729.663	7087.17	729.663	8595.43			2.29779	142.456	2.27779	211.304	2.29779	276.191
727.862	5258.4	727.862	7084.37	727.862	8609.21			2.29642	140.991	2.27642	208.141	2.29642	275.993
726.061	5254.22	726.061	7091.28	726.061	8557.74			2.29505	130.699	2.27505	228.049	2.29505	278.305
724.259	5250.04	724.259	7096.81	724.259	8560.42			2.29368	143.105	2.27368	225.602	2.29368	270.557
722.457	5238.93	722.457	7112.05	722.457	8575.58			2.29231	138.634	2.27231	212.566	2.29231	283.131
720.654	5256.95	720.654	7091.21	720.654	8558.83			2.29094	136.429	2.27094	217.001	2.29094	289.495
718.851	5258.31	718.851	7077.33	718.851	8598.94			2.28958	139.496	2.26958	228.06	2.28958	278.764
717.048	5252.75	717.048	7091.17	717.048	8543.38			2.28822	136.424	2.26822	213.151	2.28822	274.958
715.244	5249.96	715.244	7095.3	715.244	8565.45			2.28686	132.474	2.26686	216.266	2.28686	284.188
713.44	5251.33	713.44	7077.27	713.44	8554.27			2.2855	133.157	2.2655	228.878	2.2855	283.936
711.635	5243	711.635	7073.09	711.635	8572.17			2.28414	133.101	2.26414	224.138	2.28414	274.109
709.83	5247.14	709.83	7078.61	709.83	8549.91			2.28278	132.877	2.26278	224.17	2.28278	284.79
708.024	5241.59	708.024	7082.74	708.024	8517.96			2.28143	133.237	2.26143	224.881	2.28143	295.294
706.219	5263.73	706.219	7077.18	706.219	8534.48			2.28008	128.194	2.26008	227.978	2.28008	287.117
704.412	5242.95	704.412	7070.24	704.412	8530.24			2.27873	129.322	2.25873	208.301	2.27873	289.693
702.606	5254	702.606	7103.44	702.606	8546.75			2.27738	131.122	2.25738	230.011	2.27738	291.035
700.799	5241.53	700.799	7081.27	700.799	8554.95			2.27603	129.17	2.25603	237.297	2.27603	298.316
698.991	5249.82	698.991	7106.15	698.991	8529.95			2.27468	145.886	2.25468	230.597	2.27468	284.167
697.183	5235.97	697.183	7089.53	697.183	8538.15			2.27334	130.437	2.25334	216.251	2.27334	282.509
695.375	5242.87	695.375	7083.98	695.375	8542.2			2.272	142.192	2.252	217.888	2.272	288.623
693.566	5238.71	693.566	7074.28	693.566	8553.16			2.27196	142.084	2.25196	218.093	2.27196	288.919
691.757	5248.37	691.757	7074.26	691.757	8522.66			2.27062	135.761	2.25062	225.4	2.27062	297.635
689.947	5248.36	689.947	7070.1	689.947	8551.58			2.26928	134.478	2.24928	227.704	2.26928	291.039
688.137	5233.15	688.137	7064.55	688.137	8503.14			2.26794	137.518	2.24794	234.318	2.26794	302.237
686.327	5237.28	686.327	7072.82	686.327	8536.19			2.2666	127.256	2.2466	226.04	2.2666	294.498
684.516	5222.08	684.516	7074.18	684.516	8538.86			2.26527	135.905	2.24527	229.18	2.26527	298.776
682.705	5240.01	682.705	7072.78	682.705	8527.72			2.26393	131.65	2.24393	218.412	2.26393	297.946
680.893	5246.9	680.893	7078.28	680.893	8535.9			2.2626	136.317	2.2426	230.163	2.2626	287.082
679.081	5242.74	679.081	7089.3	679.081	8548.22			2.26127	130.592	2.24127	232.555	2.26127	289.608
677.269	5241.35	677.269	7075.48	677.269	8543.99			2.25994	133.156	2.23994	221.643	2.25994	297.641
675.456	5231.68	675.456	7082.36	675.456	8531.48			2.25861	137.969	2.23861	220.881	2.25861	292.156
673.643	5239.94	673.643	7068.55	673.643	8565.85			2.25728	141.199	2.23728	231.43	2.25728	289.096
671.829	5241.31	671.829	7060.26	671.829	8540.93			2.25596	133.385	2.23596	225.689	2.25596	289.566
670.015	5248.18	670.015	7082.3	670.015	8540.84			2.25464	137.769	2.23464	229.082	2.25464	297.607
668.201	5244.04	668.201	7079.52	668.201	8533.85			2.25331	136.076	2.23331	236.593	2.25331	297.445
666.386	5250.91	666.386	7083.63	666.386	8525.49			2.25199	137.922	2.23199	234.024	2.25199	297.576
664.57	5259.15	664.57	7062.95	664.57	8546.05			2.25068	130.504	2.23068	227.188	2.25068	301.968
662.755	5246.74	662.755	7064.31	662.755	8539.07			2.24936	137.085	2.22936	231.291	2.24936	301.571
660.938	5238.47	660.938	7082.19	660.938	8554.11			2.24804	130.424	2.22804	233.94	2.24804	296.82
659.122	5237.08	659.122	7069.78	659.122	8529.24			2.24673	139.37	2.22673	233.871	2.24673	294.794
657.305	5235.69	657.305	7086.27	657.305	8520.89			2.24542	131.165	2.22542	225.831	2.24542	312.31
655.487	5256.31	655.487	7075.25	655.487	8533.18			2.24411	129.779	2.22411	219.921	2.24411	288.637
653.67	5231.54	653.67	7064.22	653.67	8549.59			2.2428	126.765	2.2228	237.581	2.2428	301.65
651.851	5235.65	651.851	7073.83	651.851	8530.24			2.24149	137.432	2.22149	240.006	2.24149	305.606
650.033	5250.76	650.033	7077.94	650.033	8552.14			2.24018	133.211	2.22018	237.781	2.24018	310.18
648.214	5250.74	648.214	7087.54	648.214	8536.92			2.23888	135.34	2.21888	241.448	2.23888	295.996
646.394	5247.98	646.394	7071.03	646.394	8545.07			2.23757	132.936	2.21757	242.931	2.23757	304.487
644.574	5239.72	644.574	7069.63	644.574	8568.32			2.23627	123.642	2.21627	224.577	2.23627	314.689
642.754	5257.56	642.754	7083.35	642.754	8559.98			2.23497	126.841	2.21497	237.59	2.23497	298.736
640.933	5253.43	640.933	7087.45	640.933	8598.32			2.23367	118.792	2.21367	250.167	2.23367	293.794
639.112	5258.9	639.112	7077.81	639.112	8611.94			2.23238	136.671	2.21238	235.895	2.23238	297.285
637.291	5265.74	637.291	7112.11	637.291	8633.78			2.23108	131.636	2.21108	229.296	2.23108	321.359
635.469	5260.24	635.469	7102.47	635.469	8640.52			2.22979	125.921	2.20979	230.348	2.22979	304.695
633.646	5280.8	633.646	7098.33	633.646	8665.1			2.22849	124.283	2.20849	227.205	2.22849	291.049
631.823	5276.66	631.823	7127.11	631.823	8651.25			2.2272	135.25	2.2072	224.594	2.2272	306.205
630	5268.41	630	7118.85	630	8651.13			2.22591	130.216	2.20591	238.599	2.22591	300.47
628.177	5280.73	628.177	7111.96	628.177	8634.56			2.22462	132.106	2.20462	236.319	2.22462	304.225
626.353	5280.7	626.353	7107.82	626.353	8631.7			2.22334	134.8	2.20334	232.098	2.22334	298.25
624.528	5266.98	624.528	7132.46	624.528	8664.47			2.22205	130.157	2.20205	230.484	2.22205	315.249
622.703	5262.85	622.703	7107.77	622.703	8593.1			2.22077	130.125	2.20077	236.445	2.22077	302.957
620.878	5266.94	620.878	7118.7	620.878	8672.43			2.21949	129.772	2.19949	239.591	2.21949	313.371
619.052	5279.24	619.052	7121.41	619.052	8646.29			2.21821	119.086	2.19821	235.124	2.21821	311.505
617.226	5257.31	617.226	7107.69	617.226	8622.89			2.21693	122.351	2.19693	246.517	2.21693	306.424
615.4	5268.24	615.4	7107.66	615.4	8650.15			2.21565	124.038	2.19565	241.912	2.21565	309.297
613.573	5265.49	613.573	7118.58	613.573	8595.29			2.21437	126.387	2.19437	240.369	2.21437	305.12
611.745	5264.1	611.745	7113.08	611.745	8603.39			2.2131	127.982	2.1931	233.914	2.2131	315.436
609.917	5261.35	609.917	7095.27	609.917	8589.6			2.21183	127.406	2.19183	248.88	2.21183	313.896
608.089	5269.53	608.089	7103.45	608.089	8625.04			2.21055	124.264	2.19055	244.535	2.21055	313.8
606.261	5257.21	606.261	7114.36	606.261	8597.58			2.20928	123.201	2.18928	241.85	2.20928	318.052
604.431	5265.39	604.431	7104.76	604.431	8600.2			2.20801	127.873	2.18801	238.384	2.20801	310.108
602.602	5273.57	602.602	7100.64	602.602	8587.79			2.20675	129.202	2.18675	246.092	2.20675	307.063
600.772	5273.55	600.772	7112.91	600.772	8636.87			2.20548	127.118	2.18548	240.288	2.20548	315.615
598.942	5300.84	598.942	7114.25	598.942	8694.12			2.20422	128.731	2.18422	234.359	2.20422	316.317
597.111	5310.37	597.111	7142.89	597.111	8771.82			2.20295	131.251	2.18295	240.508	2.20295	314.193
595.28	5302.15	595.28	7146.95	595.28	8766.21			2.20169	122.317	2.18169	230.404	2.20169	306.405
593.448	5318.5	593.448	7171.49	593.448	8783.8			2.20043	128.858	2.18043	234.921	2.20043	300.552
591.616	5300.73	591.616	7159.16	591.616	8790.47			2.19917	129.537	2.17917	241.954	2.19917	301.281
589.784	5310.25	589.784	7163.22	589.784	8772.58			2.19792	134.561	2.17792	237.222	2.19792	306.569
587.951	5288.4	587.951	7164.54	587.951	8734.24			2.19666	123.248	2.17666	240.097	2.19666	314.913
586.118	5306.1	586.118	7157.68	586.118	8728.64			2.19541	121.689	2.17541	239.794	2.19541	312.111
584.284	5291.08	584.284	7139.92	584.284	8772.13			2.19415	124.068	2.17415	235.751	2.19415	308.073
582.45	5304.68	582.45	7137.16	582.45	8724.27			2.1929	129.049	2.1729	238.189	2.1929	297.525
580.616	5303.29	580.616	7141.21	580.616	8694.15			2.19165	125.049	2.17165	240.818	2.19165	321.91
578.781	5289.64	578.781	7137.09	578.781	8740.34			2.1904	126.353	2.1704	241.841	2.1904	309.212
576.945	5299.15	576.945	7137.06	576.945	8718.4			2.18916	122.106	2.16916	244.57	2.18916	300.509
575.11	5297.76	575.11	7116.6	575.11	8678.77			2.18791	127.114	2.16791	237.456	2.18791	299.286
573.273	5280.03	573.273	7139.71	573.273	8669.11			2.18667	125.278	2.16667	231.502	2.18667	307.349
571.437	5288.18	571.437	7131.51	571.437	8715.26			2.18542	125.982	2.16542	249.653	2.18542	313.271
569.6	5288.15	569.6	7139.64	569.6	8697.43			2.18418	131.37	2.16418	244.428	2.18418	315.963
567.762	5305.81	567.762	7146.41	567.762	8695.93			2.18294	128.274	2.16294	238.594	2.18294	312.631
565.924	5290.82	565.924	7142.29	565.924	8714.84			2.1817	119.888	2.1617	240.167	2.1817	321.168
564.086	5278.56	564.086	7149.06	564.086	8714.71			2.18046	123.046	2.16046	250.269	2.18046	302.162
562.247	5279.89	562.247	7132.71	562.247	8745.84			2.17923	120.343	2.15923	242.593	2.17923	312.772
560.408	5288.03	560.408	7140.83	560.408	8714.43			2.17799	118.768	2.15799	235.919	2.17799	304.633
558.569	5283.92	558.569	7134	558.569	8687.11			2.17676	117.24	2.15676	249.18	2.17676	304.398
556.729	5274.39	556.729	7138.04	556.729	8673.39			2.17553	116.682	2.15553	253.098	2.17553	304.773
554.888	5267.57	554.888	7114.91	554.888	8703.15			2.1743	122.789	2.1543	238.639	2.1743	321.42
553.047	5270.27	553.047	7125.75	553.047	8696.22			2.17307	114.79	2.15307	243.1	2.17307	310.233
551.206	5267.53	551.206	7108.07	551.206	8670.29			2.17184	124.737	2.15184	237.345	2.17184	299.472
549.364	5267.51	549.364	7117.54	549.364	8683.74			2.17062	119.91	2.15062	245.033	2.17062	318.23
547.522	5278.35	547.522	7122.94	547.522	8676.82			2.16939	118.142	2.14939	241.715	2.16939	319.291
545.68	5266.12	545.68	7121.55	545.68	8668.55			2.16817	117.555	2.14817	237.605	2.16817	308.874
543.837	5275.59	543.837	7117.45	543.837	8740.32			2.16695	116.373	2.14695	242.248	2.16695	308.487
541.994	5272.86	541.994	7125.56	541.994	8732.04			2.16573	124.661	2.14573	230.937	2.16573	318.144
540.15	5276.9	540.15	7118.75	540.15	8714.27			2.16451	123.648	2.14451	232.126	2.16451	300.347
538.306	5272.81	538.306	7137.7	538.306	8776.48			2.16329	116.916	2.14329	247.351	2.16329	308.793
536.461	5271.44	536.461	7143.09	536.461	8799.37			2.16207	113.887	2.14207	246.028	2.16207	322.231
534.616	5299.87	534.616	7136.28	534.616	8852.06			2.16086	123.809	2.14086	243.881	2.16086	313.72
532.77	5299.84	532.77	7152.5	532.77	8922.33			2.15964	119.046	2.13964	248.812	2.15964	306.913
530.924	5326.9	530.924	7157.88	530.924	9006.11			2.15843	121.101	2.13843	240.202	2.15843	305.329
529.078	5329.58	529.078	7188.98	529.078	9122.35			2.15722	123.739	2.13722	247.879	2.15722	317.116
527.231	5385.04	527.231	7190.29	527.231	9329.24			2.15601	125.49	2.13601	240.239	2.15601	309.698
525.384	5444.55	525.384	7295.81	525.384	9837.84			2.1548	125.242	2.1348	248.212	2.1548	306.431
523.536	5673.16	523.536	7513.58	523.536	10895.6			2.1536	117.514	2.1336	237.93	2.1536	318.627
521.688	6362.96	521.688	8078.92	521.688	13908.9			2.15239	118.113	2.13239	243.789	2.15239	303.409
519.84	7337.82	519.84	9636.72	519.84	19601.4			2.15119	118.03	2.13119	241.763	2.15119	306.325
517.991	7239.97	517.991	9890.31	517.991	21775.8			2.14998	117.609	2.12998	239.41	2.14998	319.387
516.142	6197.22	516.142	8362.06	516.142	16639.7			2.14878	119.107	2.12878	244.897	2.14878	319.387
514.292	5599.61	514.292	7598.13	514.292	12143.9			2.14758	114.083	2.12758	243.711	2.14758	304.763
512.442	5437.36	512.442	7315.58	512.442	10231			2.14638	124.307	2.12638	253.354	2.14638	307.746
510.591	5357.6	510.591	7218.24	510.591	9413.18			2.14519	121.523	2.12519	236.973	2.14519	311.394
508.74	5321.09	508.74	7192.53	508.74	9094.13			2.14399	121.32	2.12399	234.814	2.14399	307.501
506.889	5306.21	506.889	7153.32	506.889	8910.27			2.1428	115.027	2.1228	241.868	2.1428	313.871
505.037	5283.23	505.037	7128.98	505.037	8834.49			2.1416	115.554	2.1216	240.334	2.1416	318.335
503.185	5262.96	503.185	7133	503.185	8768.19			2.14041	116.173	2.12041	231.861	2.14041	312.628
501.332	5285.88	501.332	7107.33	501.332	8691.12			2.13922	124.73	2.11922	240.868	2.13922	310.706
499.479	5269.67	499.479	7111.35	499.479	8681.54			2.13803	118.614	2.11803	229.836	2.13803	305.911
497.625	5276.39	497.625	7116.71	497.625	8669.27			2.13684	115.669	2.11684	235.76	2.13684	313.263
495.771	5276.37	495.771	7101.85	495.771	8661.06			2.13566	124.186	2.11566	240.536	2.13566	324.938
493.917	5262.86	493.917	7112.61	493.917	8619.14			2.13447	117.198	2.11447	247.363	2.13447	305.665
492.062	5285.76	492.062	7108.54	492.062	8602.85			2.13329	121.097	2.11329	240.424	2.13329	302.651
490.206	5272.26	490.206	7112.55	490.206	8618.9			2.1321	124.784	2.1121	221.807	2.1321	313.422
488.351	5262.8	488.351	7107.14	488.351	8562.21			2.13092	116.082	2.11092	237.876	2.13092	303.256
486.495	5270.87	486.495	7108.46	486.495	8590.39			2.12974	113.426	2.10974	246.353	2.12974	307.711
484.638	5260.07	484.638	7101.7	484.638	8566.04			2.12856	113.996	2.10856	244.084	2.12856	302.285
482.781	5253.32	482.781	7101.67	482.781	8603.63			2.12739	123.277	2.10739	236.427	2.12739	316.443
480.923	5260.04	480.923	7093.57	480.923	8598.13			2.12621	113.671	2.10621	245.6	2.12621	321.43
479.066	5250.6	479.066	7098.93	479.066	8576.49			2.12504	112.557	2.10504	239.886	2.12504	303.355
477.207	5253.27	477.207	7088.14	477.207	8541.4			2.12386	113.667	2.10386	241.724	2.12386	323.885
475.349	5238.46	475.349	7093.49	475.349	8537.27			2.12269	107.767	2.10269	245.012	2.12269	311.665
473.489	5249.2	473.489	7094.82	473.489	8539.86			2.12152	120.915	2.10152	254.006	2.12152	299.837
471.63	5265.32	471.63	7105.55	471.63	8554.55			2.12035	114.609	2.10035	242.86	2.12035	307.904
469.77	5270.68	469.77	7114.93	469.77	8627.03			2.11918	122.463	2.09918	234.72	2.11918	300.021
467.909	5298.87	467.909	7143.12	467.909	8690.06			2.11801	106.202	2.09801	255.664	2.11801	307.67
466.048	5310.94	466.048	7143.08	466.048	8726.2			2.11685	115.225	2.09685	240.068	2.11685	315.686
464.187	5313.59	464.187	7167.22	464.187	8771.73			2.11568	116.56	2.09568	248.641	2.11568	293.795
462.325	5304.16	462.325	7168.52	462.325	8822.6			2.11452	112.126	2.09452	248.426	2.11452	314.254
460.463	5340.38	460.463	7169.82	460.463	8833.18			2.11336	122.828	2.09336	245.088	2.11336	304.137
458.601	5318.87	458.601	7195.28	458.601	8882.67			2.1122	112.576	2.0922	245.305	2.1122	308.008
456.738	5349.7	456.738	7173.77	456.738	8877.13			2.11104	123.366	2.09104	234.012	2.11104	310.79
454.874	5355.03	454.874	7226.04	454.874	8910.49			2.10988	120.807	2.08988	247.333	2.10988	319.969
453.01	5364.38	453.01	7228.67	453.01	8962.62			2.10872	116.085	2.08872	236.088	2.10872	307.671
451.146	5379.08	451.146	7254.1	451.146	8982.53			2.10757	111.042	2.08757	229.772	2.10757	305.437
449.281	5391.1	449.281	7251.35	449.281	8993.06			2.10641	116.39	2.08641	225.754	2.10641	306.581
447.416	5344.14	447.416	7243.25	447.416	9049.15			2.10526	103.04	2.08526	252.713	2.10526	309.307
445.55	5370.9	445.55	7217.73	445.55	8951.11			2.10411	107.091	2.08411	228.318	2.10411	316.61
443.684	5342.73	443.684	7219.02	443.684	8949.57			2.10296	116.961	2.08296	233.532	2.10296	305.305
441.818	5331.97	441.818	7224.32	441.818	8895.8			2.10181	107.284	2.08181	238.536	2.10181	305.98
439.951	5325.24	439.951	7201.5	439.951	8832.68			2.10066	112.8	2.08066	231.566	2.10066	305.155
438.083	5346.63	438.083	7180.03	438.083	8799.05			2.09951	111.235	2.07951	230.944	2.09951	308.429
436.216	5321.16	436.216	7185.34	436.216	8793.53			2.09837	117.368	2.07837	247.315	2.09837	302.194
434.347	5310.42	434.347	7158.53	434.347	8800.07			2.09723	111.349	2.07723	245.455	2.09723	301.599
432.479	5318.42	432.479	7173.21	432.479	8763.78			2.09608	107.377	2.07608	231.375	2.09608	297.256
430.61	5298.32	430.61	7155.78	430.61	8766.31			2.09494	115.567	2.07494	229.515	2.09494	301.595
428.74	5321.03	428.74	7161.09	428.74	8740.75			2.0938	112.853	2.0738	229.43	2.0938	304.963
426.87	5299.6	426.87	7161.05	426.87	8744.61			2.09266	113.493	2.07266	231.312	2.09266	295.401
425	5311.6	425	7159.67	425	8703.03			2.09152	114.871	2.07152	235.3	2.09152	305.168
423.129	5288.86	423.129	7166.31	423.129	8681.51			2.09039	111.978	2.07039	241.539	2.09039	294.462
421.258	5284.82	421.258	7168.94	421.258	8729.48			2.08925	113.801	2.06925	225.685	2.08925	297.13
419.386	5302.16	419.386	7163.56	419.386	8754.71			2.08812	119.85	2.06812	240.766	2.08812	298.593
417.514	5308.81	417.514	7168.86	417.514	8742.55			2.08698	104.959	2.06698	245.643	2.08698	293.131
415.641	5334.15	415.641	7176.83	415.641	8781.12			2.08585	103.492	2.06585	239.464	2.08585	298.679
413.768	5358.14	413.768	7227.51	413.768	8839.69			2.08472	112.476	2.06472	247.372	2.08472	303.29
411.895	5422.15	411.895	7299.51	411.895	8916.92			2.08359	114.187	2.06359	230.771	2.08359	305.762
410.021	5587.53	410.021	7408.84	410.021	9098.17			2.08246	120.294	2.06246	236.09	2.08246	303.275
408.147	6008.92	408.147	7786.21	408.147	9375.38			2.08134	113.947	2.06134	236.335	2.08134	297.88
406.272	6614.14	406.272	8610.14	406.272	9996.51			2.08021	114.415	2.06021	235.524	2.08021	299.574
404.397	6643.14	404.397	9237.7	404.397	11048			2.07909	111.693	2.05909	227.88	2.07909	300.591
402.521	5999.01	402.521	8330.81	402.521	12140.3			2.07797	101.823	2.05797	233.545	2.07797	296.668
400.645	5593.71	400.645	7669.54	400.645	11779.5			2.07684	107.285	2.05684	241.006	2.07684	307.074
398.769	5448.4	398.769	7361.62	398.769	10575.6			2.07572	105.788	2.05572	232.304	2.07572	300.134
396.892	5368.42	396.892	7273.63	396.892	9642.68			2.0746	105.271	2.0546	232.568	2.0746	288.57
395.014	5325.76	395.014	7206.98	395.014	9185.57			2.07348	106.022	2.05348	236.106	2.07348	292.785
393.137	5312.41	393.137	7168.32	393.137	8925.7			2.07237	109.227	2.05237	230.567	2.07237	306.018
391.258	5321.7	391.258	7162.95	391.258	8841.66			2.07125	106.412	2.05125	225.97	2.07125	303.374
389.38	5303.04	389.38	7170.89	389.38	8818.86			2.07014	111.413	2.05014	233.666	2.07014	298.829
387.501	5325.63	387.501	7184.16	387.501	8809.39			2.06902	104.614	2.04902	218.29	2.06902	289.802
385.621	5388.11	385.621	7209.38	385.621	8954.21			2.06791	104.515	2.04791	232.89	2.06791	296.633
383.741	5725.83	383.741	7410.13	383.741	9569.71			2.0668	105.216	2.0468	218.426	2.0668	303.547
381.861	6188.36	381.861	8163.85	381.861	10742			2.06569	93.7646	2.04569	228.712	2.06569	294.96
379.98	6115.02	379.98	8426.75	379.98	10970			2.06458	101.261	2.04458	228.931	2.06458	295.049
378.098	5657.67	378.098	7726.11	378.098	10056.4			2.06347	112.379	2.04347	219.231	2.06347	291.15
376.217	5456.95	376.217	7397.78	376.217	9362.42			2.06237	99.9055	2.04237	228.034	2.06237	287.567
374.335	5393.13	374.335	7312.68	374.335	9104.45			2.06126	105.418	2.04126	223.771	2.06126	293.105
372.452	5333.32	372.452	7262.14	372.452	8988.69			2.06016	104.417	2.04016	227.226	2.06016	298.34
370.569	5316.03	370.569	7220.92	370.569	8906.17			2.05906	108.671	2.03906	242.802	2.05906	300.984
368.685	5306.7	368.685	7165.12	368.685	8810.42			2.05796	106.9	2.03796	230.952	2.05796	288.97
366.801	5319.94	366.801	7171.71	366.801	8774.43			2.05685	113.165	2.03685	222.422	2.05685	293.775
364.917	5311.95	364.917	7166.36	364.917	8741.1			2.05576	107.904	2.03576	225.108	2.05576	298
363.032	5307.94	363.032	7151.73	363.032	8694.53			2.05466	107.379	2.03466	235.5	2.05466	274.187
361.147	5277.41	361.147	7123.84	361.147	8687.77			2.05356	107.526	2.03356	224.352	2.05356	284.276
359.261	5277.39	359.261	7139.72	359.261	8625.32			2.05247	108.903	2.03247	215.988	2.05247	286.822
357.375	5270.74	357.375	7129.08	357.375	8659.66			2.05137	103.06	2.03137	220.545	2.05137	289.722
355.489	5277.34	355.489	7130.38	355.489	8633.03			2.05028	98.4129	2.03028	225.853	2.05028	290.368
353.602	5262.74	353.602	7125.04	353.602	8623.64			2.04919	103.199	2.02919	230.986	2.04919	293.114
351.714	5275.97	351.714	7134.28	351.714	8610.27			2.04809	112.556	2.02809	228.201	2.04809	287.706
349.826	5275.95	349.826	7102.47	349.826	8637.97			2.04701	94.8692	2.02701	234.909	2.04701	288.852
347.938	5271.95	347.938	7111.71	347.938	8600.77			2.04592	100.618	2.02592	219.749	2.04592	289.735
346.049	5277.23	346.049	7105.06	346.049	8616.54			2.04483	112.788	2.02483	215.935	2.04483	291.635
344.16	5261.32	344.16	7109	344.16	8630.98			2.04374	100.782	2.02374	226.168	2.04374	287.41
342.27	5277.18	342.27	7106.33	342.27	8620.28			2.04266	100.424	2.02266	224.774	2.04266	273.793
340.38	5259.96	340.38	7107.63	340.38	8591.06			2.04157	99.7133	2.02157	224.079	2.04157	282.81
338.49	5258.62	338.49	7086.44	338.49	8590.95			2.04049	105.839	2.02049	211.134	2.04049	286.511
336.599	5255.96	336.599	7099.64	336.599	8592.16			2.03941	108.637	2.01941	223.005	2.03941	291.719
334.707	5259.91	334.707	7090.36	334.707	8547.1			2.03833	107.684	2.01833	226.274	2.03833	279.91
332.815	5254.6	332.815	7096.94	332.815	8589.29			2.03725	105.506	2.01725	216.913	2.03725	278.618
330.923	5261.19	330.923	7090.31	330.923	8574.64			2.03617	115.585	2.01617	218.869	2.03617	280.102
329.03	5261.17	329.03	7091.61	329.03	8583.78			2.03509	104.155	2.01509	217.469	2.03509	286.964
327.137	5258.51	327.137	7092.91	327.137	8577.07			2.03402	104.358	2.01402	224.591	2.03402	285.837
325.243	5247.93	325.243	7094.2	325.243	8579.6			2.03294	111.339	2.01294	209.388	2.03294	291.523
323.349	5243.95	323.349	7086.26	323.349	8568.93			2.03187	109.083	2.01187	222.677	2.03187	282.71
321.455	5251.86	321.455	7091.51	321.455	8576.74			2.0308	97.8108	2.0108	219.931	2.0308	281.846
319.56	5258.44	319.56	7086.21	319.56	8583.23			2.02973	101.474	2.00973	225.067	2.02973	289.046
317.664	5258.42	317.664	7090.15	317.664	8602.9			2.02866	102.147	2.00866	219.733	2.02866	288.969
315.769	5250.49	315.769	7091.44	315.769	8555.32			2.02759	92.7197	2.00759	228.9	2.02759	279.6
313.872	5250.47	313.872	7111.19	313.872	8569.72			2.02652	101.899	2.00652	229.921	2.02652	280.852
311.975	5264.95	311.975	7082.17	311.975	8597.29			2.02545	98.6487	2.00545	219.251	2.02545	276.552
310.078	5270.2	310.078	7078.19	310.078	8603.76			2.02439	103.389	2.00439	223.544	2.02439	277.215
308.181	5251.74	308.181	7105.84	308.181	8637.9			2.02332	99.9934	2.00332	215.102	2.02332	279.85
306.283	5253.04	306.283	7093.95	306.283	8600.9			2.02226	106.958	2.00226	222.805	2.02226	283.677
304.384	5254.34	304.384	7101.83	304.384	8594.2			2.0212	112.208	2.0012	229.561	2.0212	284.58
302.485	5255.64	302.485	7099.17	302.485	8629.63			2.02013	107.784	2.00013	227.189	2.02013	282.68
300.586	5252.99	300.586	7089.93	300.586	8612.4			2.01907	111.781	1.99907	219.897	2.01907	285.298
298.686	5246.39	298.686	7097.8	298.686	8610.97			2.01801	110.708	1.99801	234.36	2.01801	283.415
296.785	5258.21	296.785	7097.78	296.785	8595.06			2.01695	105.703	1.99695	234.593	2.01695	286.238
294.885	5250.3	294.885	7085.91	294.885	8568.64			2.0159	101.586	1.9959	226.407	2.0159	282.435
292.983	5247.66	292.983	7079.32	292.983	8561.96			2.01484	105.935	1.99484	223.127	2.01484	284.493
291.082	5254.21	291.082	7080.61	291.082	8527.67			2.01379	100.994	1.99379	223.663	2.01379	283.598
289.18	5248.94	289.18	7077.96	289.18	8553.86			2.01273	104.069	1.99273	228.306	2.01273	276.16
287.277	5259.43	287.277	7084.51	287.277	8552.45			2.01168	111.783	1.99168	223.827	2.01168	274.381
285.374	5256.79	285.374	7092.37	285.374	8506.36			2.01063	109.416	1.99063	229.568	2.01063	282.668
283.471	5256.77	283.471	7094.97	283.471	8535.16			2.00958	102.711	1.98958	221.586	2.00958	281.619
281.567	5251.5	281.567	7091.01	281.567	8523.25			2.00853	110.119	1.98853	222.549	2.00853	287.466
279.662	5242.29	279.662	7096.23	279.662	8533.65			2.00748	115.199	1.98748	225.084	2.00748	289.94
277.758	5237.03	277.758	7081.77	277.758	8507.3			2.00643	105.278	1.98643	229.389	2.00643	278.263
275.852	5233.08	275.852	7085.69	275.852	8513.77			2.00538	108.165	1.98538	223.082	2.00538	278.658
273.947	5235.69	273.947	7071.23	273.947	8512.37			2.00434	113.727	1.98434	227.504	2.00434	284.841
272.041	5231.74	272.041	7085.64	272.041	8459.81			2.0033	110.959	1.9833	228.403	2.0033	284.386
270.134	5246.15	270.134	7077.75	270.134	8503			2.00225	111.165	1.98225	230.859	2.00225	284.269
268.227	5235.65	268.227	7071.17	268.227	8505.53			2.00121	115.325	1.98121	230.567	2.00121	277.09
266.319	5247.43	266.319	7085.57	266.319	8509.37			2.00017	113.233	1.98017	227.647	2.00017	281.056
264.412	5243.48	264.412	7080.31	264.412	8500.1			1.99913	116.601	1.97913	235.157	1.99913	284.715
262.503	5243.47	262.503	7068.5	262.503	8489.53			1.99809	118.732	1.97809	231.484	1.99809	283.389
260.594	5236.91	260.594	7067.17	260.594	8492.06			1.99705	113.776	1.97705	223.005	1.99705	285.097
258.685	5247.37	258.685	7085.48	258.685	8529.94			1.99602	116.504	1.97602	229.116	1.99602	294.339
256.775	5238.19	256.775	7065.82	256.775	8489.26			1.99498	117.63	1.97498	238.782	1.99498	296.485
254.865	5231.63	254.865	7085.43	254.865	8491.79			1.99395	118.444	1.97395	242.268	1.99395	301.556
252.955	5240.78	252.955	7085.41	252.955	8490.39			1.99291	116.626	1.97291	239.239	1.99291	292.074
251.043	5243.38	251.043	7074.92	251.043	8511.24			1.99188	112.613	1.97188	241.207	1.99188	284.201
249.132	5244.67	249.132	7074.9	249.132	8501.99			1.99085	112.825	1.97085	232.479	1.99085	295.052
247.22	5253.81	247.22	7084.03	247.22	8505.82			1.98982	116.783	1.96982	234.217	1.98982	286.643
245.307	5251.18	245.307	7077.48	245.307	8524.03			1.98879	118.823	1.96879	234.961	1.98879	285.528
243.395	5252.47	243.395	7078.76	243.395	8497.79			1.98776	116.45	1.96776	243.467	1.98776	282.007
241.481	5242	241.481	7077.43	241.481	8491.17			1.98674	119.33	1.96674	240.338	1.98674	298.448
239.567	5236.76	239.567	7080.03	239.567	8504.14			1.98571	122.098	1.96571	242.227	1.98571	301.225
237.653	5247.19	237.653	7065.64	237.653	8538			1.98469	120.233	1.96469	232.764	1.98469	299.007
235.738	5241.95	235.738	7066.93	235.738	8501.34			1.98366	127.072	1.96366	239.886	1.98366	294.929
233.823	5243.24	233.823	7078.66	233.823	8498.64			1.98264	122.97	1.96264	245.87	1.98264	299.288
231.908	5265.41	231.908	7089.07	231.908	8514.21			1.98162	128.581	1.96162	233.592	1.98162	308.811
229.992	5256.26	229.992	7090.36	229.992	8537.6			1.9806	117.06	1.9606	245.594	1.9806	301.294
228.075	5240.59	228.075	7099.46	228.075	8529.67			1.97958	117.031	1.95958	243.873	1.97958	308.524
226.158	5261.44	226.158	7079.87	226.158	8528.27			1.97856	132.738	1.95856	243.585	1.97856	312.347
224.241	5256.21	224.241	7085.07	224.241	8541.21			1.97754	131.434	1.95754	245.705	1.97754	311.073
222.323	5253.58	222.323	7085.05	222.323	8541.11			1.97653	128.658	1.95653	243.777	1.97653	308.429
220.405	5247.05	220.405	7074.6	220.405	8496.7			1.97551	135.985	1.95551	256.472	1.97551	307.042
218.486	5250.94	218.486	7078.49	218.486	8470.55			1.9745	130.465	1.9545	237.966	1.9745	313.096
216.567	5250.92	216.567	7083.67	216.567	8493.91			1.97348	131.492	1.95348	250.46	1.97348	311.38
214.647	5253.51	214.647	7097.98	214.647	8486.01			1.97247	129.732	1.95247	243.275	1.97247	310.242
212.727	5249.59	212.727	7077.12	212.727	8480.71			1.97146	138.731	1.95146	250.138	1.97146	312.616
210.806	5235.25	210.806	7084.91	210.806	8518.37			1.97045	135.12	1.95045	244.941	1.97045	313.338
208.885	5252.16	208.885	7084.89	208.885	8487.04			1.96944	127.287	1.94944	244.928	1.96944	302.579
206.964	5248.24	206.964	7071.85	206.964	8539			1.96843	133.881	1.94843	254.64	1.96843	306.754
205.042	5235.21	205.042	7084.84	205.042	8497.27			1.96743	137.157	1.94743	253.357	1.96743	311.623
203.119	5256.01	203.119	7084.82	203.119	8495.88			1.96642	133.838	1.94642	251.881	1.96642	314.794
201.196	5245.59	201.196	7092.6	201.196	8503.59			1.96542	138.592	1.94542	258.03	1.96542	308.287
199.273	5236.47	199.273	7095.17	199.273	8464.5			1.96441	145.382	1.94441	246.6	1.96441	325
197.349	5258.55	197.349	7091.25	197.349	8515.1			1.96341	134.133	1.94341	253.722	1.96341	318.199
195.425	5244.24	195.425	7073.03	195.425	8478.62			1.96241	137.016	1.94241	256.081	1.96241	322.957
193.5	5250.72	193.5	7078.21	193.5	8490.23			1.96141	145.576	1.94141	259.63	1.96141	320.848
191.575	5249.4	191.575	7075.59	191.575	8510.92			1.96041	139.141	1.94041	271.663	1.96041	313.906
189.649	5249.39	189.649	7089.85	189.649	8517.31			1.95941	139.112	1.93941	261.257	1.95941	316.189
187.723	5240.28	187.723	7080.74	187.723	8514.62			1.95841	141.986	1.93841	268.715	1.95841	317.343
185.797	5246.76	185.797	7096.29	185.797	8519.72			1.95742	145.615	1.93742	255.877	1.95742	318.143
183.87	5242.85	183.87	7083.29	183.87	8506.64			1.95642	141.966	1.93642	259.17	1.95642	316.767
181.942	5242.83	181.942	7083.27	181.942	8500.07			1.95543	145.226	1.93543	260.783	1.95543	325.131
180.015	5231.15	180.015	7071.58	180.015	8499.97			1.95443	149.574	1.93443	265.794	1.95443	330.157
178.086	5236.32	178.086	7063.78	178.086	8480.43			1.95344	156.194	1.93344	262.63	1.95344	328.499
176.157	5258.34	176.157	7083.2	176.157	8507.57			1.95245	146.966	1.93245	263.977	1.95245	337.136
174.228	5238.89	174.228	7080.59	174.228	8489.33			1.95146	153.923	1.93146	269.067	1.95146	339.637
172.298	5241.46	172.298	7077.97	172.298	8472.4			1.95047	152.016	1.93047	269.985	1.95047	336.575
170.368	5259.58	170.368	7084.43	170.368	8460.66			1.94948	151.568	1.92948	281.169	1.94948	341.228
168.437	5242.73	168.437	7075.34	168.437	8474.82			1.94849	156.517	1.92849	283.047	1.94849	336.139
166.506	5236.24	166.506	7089.56	166.506	8473.44			1.94751	152.359	1.92751	270.671	1.94751	334.725
164.575	5233.64	164.575	7070.12	164.575	8463			1.94652	153.525	1.92652	273.577	1.94652	339.902
162.643	5238.8	162.643	7081.75	162.643	8465.5			1.94554	147.41	1.92554	273.46	1.94554	334.836
160.71	5241.37	160.71	7057.15	160.71	8475.77			1.94455	146.579	1.92455	266.723	1.94455	341.542
158.777	5238.77	158.777	7067.48	158.777	8448.52			1.94357	155.309	1.92357	273.61	1.94357	340.24
156.844	5237.47	156.844	7084.27	156.844	8439.39			1.94259	150.454	1.92259	275.67	1.94259	343.359
154.91	5234.87	154.91	7084.25	154.91	8470.33			1.94161	150.472	1.92161	280.061	1.94161	343.165
152.976	5252.95	152.976	7084.22	152.976	8494.81			1.94063	158.88	1.92063	287.551	1.94063	342.055
151.041	5238.72	151.041	7072.57	151.041	8450.78			1.93965	158.95	1.91965	289.658	1.93965	342.853
149.105	5230.95	149.105	7088.05	149.105	8468.79			1.93867	155.457	1.91867	283.671	1.93867	346.133
147.17	5250.31	147.17	7075.12	147.17	8488.07			1.9377	161.813	1.9177	280.84	1.9377	350.608
145.234	5246.42	145.234	7078.97	145.234	8495.73			1.93672	155.2	1.91672	275.636	1.93672	343.193
143.297	5242.53	143.297	7069.91	143.297	8484.02			1.93575	160.545	1.91575	275.875	1.93575	346.064
141.36	5247.68	141.36	7080.22	141.36	8468.45			1.93477	149.878	1.91477	272.845	1.93477	349.28
139.422	5252.82	139.422	7059.55	139.422	8454.17			1.9338	155.479	1.9138	280.448	1.9338	337.967
137.484	5236.04	137.484	7076.3	137.484	8482.47			1.93283	164.729	1.91283	278.564	1.93283	342.793
135.546	5232.15	135.546	7068.54	135.546	8470.77			1.93186	167.784	1.91186	284.448	1.93186	339.436
133.607	5229.56	133.607	7069.81	133.607	8474.55			1.93089	164.692	1.91089	283.412	1.93089	346.952
131.667	5223.11	131.667	7073.66	131.667	8442.24			1.92992	164.03	1.90992	296.909	1.92992	359.492
129.727	5230.83	129.727	7076.22	129.727	8457.63			1.92895	164.258	1.90895	292.577	1.92895	355.245
127.787	5226.95	127.787	7062.02	127.787	8429.2			1.92799	158.758	1.90799	288.711	1.92799	356.53
125.846	5232.09	125.846	7063.29	125.846	8423.97			1.92702	164.889	1.90702	291.911	1.92702	350.815
123.905	5237.23	123.905	7052.97	123.905	8431.62			1.92605	156.715	1.90605	286.316	1.92605	353.537
121.963	5234.64	121.963	7070.98	121.963	8419.96			1.92509	154.75	1.90509	277.267	1.92509	354.802
120.021	5228.19	120.021	7060.67	120.021	8459.79			1.92413	161.429	1.90413	288.769	1.92413	359.92
118.078	5232.04	118.078	7065.8	118.078	8414.66			1.92317	169.54	1.90317	284.21	1.92317	356.759
116.135	5221.74	116.135	7052.91	116.135	8400.44			1.92221	158.82	1.90221	294.786	1.92221	355.889
114.191	5232.02	114.191	7056.76	114.191	8411.95			1.92125	163.354	1.90125	291.725	1.92125	350.728
112.247	5225.57	112.247	7047.74	112.247	8411.87			1.92029	169.543	1.90029	292.106	1.92029	356.715
110.303	5230.7	110.303	7041.3	110.303	8413.09			1.91933	163.902	1.89933	294.461	1.91933	355.326
108.358	5224.27	108.358	7038.71	108.358	8420.73			1.91837	167.02	1.89837	292.348	1.91837	353.618
106.412	5211.4	106.412	7047.7	106.412	8410.37			1.91742	156.688	1.89742	287.419	1.91742	352.33
104.466	5233.24	104.466	7038.69	104.466	8402.59			1.91646	164.943	1.89646	288.407	1.91646	359.1
102.52	5226.8	102.52	7050.24	102.52	8410.23			1.91551	157.799	1.89551	300.036	1.91551	357.723
100.573	5220.37	100.573	7050.22	100.573	8398.6			1.91455	158.207	1.89455	287.895	1.91455	353.827
98.6255	5224.21	98.6255	7052.77	98.6255	8411.37			1.9136	159.472	1.8936	297.662	1.9136	363.833
96.6777	5210.08	96.6777	7061.74	96.6777	8407.45			1.91265	161.479	1.89265	289.795	1.91265	360.635
94.7294	5226.76	94.7294	7048.89	94.7294	8429.19			1.9117	159.184	1.8917	296.464	1.9117	354.781
92.7806	5224.18	92.7806	7052.73	92.7806	8407.31			1.91075	161.945	1.89075	290.743	1.91075	358.486
90.8314	5221.6	90.8314	7061.69	90.8314	8418.78			1.9098	161.312	1.8898	291.532	1.9098	354.943
88.8817	5222.88	88.8817	7046.29	88.8817	8425.12			1.90885	164.909	1.88885	293.904	1.90885	349.194
86.9315	5227.99	86.9315	7043.71	86.9315	8427.6			1.90791	158.969	1.88791	292.277	1.90791	357.703
84.9809	5225.42	84.9809	7057.79	84.9809	8419.84			1.90696	164.586	1.88696	290.976	1.90696	358.296
83.0298	5225.41	83.0298	7051.37	83.0298	8433.86			1.90602	161.867	1.88602	298.36	1.90602	353.74
81.0782	5212.59	81.0782	7055.2	81.0782	8406.88			1.90507	157.49	1.88507	292.526	1.90507	351.682
79.1261	5226.67	79.1261	7039.81	79.1261	8419.62			1.90413	161.786	1.88413	303.905	1.90413	364.464
77.1736	5224.09	77.1736	7043.64	77.1736	8427.22			1.90319	171.471	1.88319	305.429	1.90319	357.055
75.2206	5218.96	75.2206	7051.31	75.2206	8428.43			1.90225	163.785	1.88225	293.96	1.90225	355
73.2672	5218.95	73.2672	7060.25	73.2672	8400.2			1.90131	168.2	1.88131	293.06	1.90131	356.755
71.3132	5209.99	71.3132	7028.25	71.3132	8311.84			1.90037	174.371	1.88037	291.83	1.90037	361.464
69.3588	5197.19	69.3588	7007.77	69.3588	8241.44			1.89943	163.958	1.87943	294.069	1.89943	361.414
67.404	5202.3	67.404	7001.37	67.404	8178.75			1.89849	159.911	1.87849	289.968	1.89849	356.039
65.4486	5198.46	65.4486	7006.48	65.4486	8165.95			1.89756	164.418	1.87756	294.872	1.89756	342.616
63.4928	5184.39	63.4928	7010.31	63.4928	8150.6			1.89662	167.755	1.87662	298.684	1.89662	351.641
61.5365	5185.67	61.5365	6997.53	61.5365	8141.64			1.89569	166.185	1.87569	298.217	1.89569	361.62
59.5797	5192.06	59.5797	6996.25	59.5797	8142.91			1.89475	159.454	1.87475	302.157	1.89475	359.228
57.6225	5185.67	57.6225	6997.53	57.6225	8144.18			1.89382	162.608	1.87382	295.601	1.89382	359.003
55.6648	5192.05	55.6648	6994.97	55.6648	8165.88			1.89289	171.976	1.87289	294.041	1.89289	376.415
53.7066	5185.66	53.7066	7001.35	53.7066	8173.53			1.89196	172.501	1.87196	290.229	1.89196	366.039
51.7479	5192.04	51.7479	7001.35	51.7479	8164.58			1.89103	173.32	1.87103	294.204	1.89103	361.919
49.7888	5202.25	49.7888	7001.35	49.7888	8169.67			1.8901	171.884	1.8701	298.138	1.8901	359.668
47.8292	5195.86	47.8292	7010.27	47.8292	8163.28			1.88917	166.798	1.86917	291.183	1.88917	359.856
45.8691	5198.41	45.8691	7001.34	45.8691	8164.54			1.88825	160.95	1.86825	292.673	1.88825	360.353
43.9086	5190.76	43.9086	7010.26	43.9086	8174.73			1.88732	174.984	1.86732	290.492	1.88732	369.133
41.9475	5192.03	41.9475	7001.33	41.9475	8164.52			1.88639	175.985	1.86639	299.87	1.88639	365.546
39.986	5192.02	39.986	7014.08	39.986	8173.43			1.88547	178.346	1.86547	301.858	1.88547	355.132
38.0241	5204.76	38.0241	7005.15	38.0241	8184.88			1.88455	175.697	1.86455	302.011	1.88455	363.075
36.0616	5198.39	36.0616	7003.87	36.0616	8205.24			1.88362	171.288	1.86362	294.91	1.88362	369.605
34.0987	5200.93	34.0987	7015.33	34.0987	8211.59			1.8827	174.487	1.8627	299.118	1.8827	362.784
32.1353	5200.93	32.1353	7001.32	32.1353	8197.56			1.88178	178.84	1.86178	294.413	1.88178	380.687
30.1714	5197.1	30.1714	7010.23	30.1714	8212.81			1.88086	187.178	1.86086	304.506	1.88086	374.941
28.207	5192.01	28.207	7010.22	28.207	8215.33			1.87994	189.361	1.85994	295.586	1.87994	362.715
26.2422	5192	26.2422	7010.21	26.2422	8205.13			1.87903	185.027	1.85903	295.913	1.87903	366.872
24.2769	5205.99	24.2769	7019.11	24.2769	8205.11			1.87811	187.212	1.85811	295.165	1.87811	367.05
22.3111	5199.63	22.3111	7014.02	22.3111	8201.27			1.87719	187.482	1.85719	291.633	1.87719	378.288
20.3448	5202.17	20.3448	7021.64	20.3448	8241.93			1.87628	186.839	1.85628	292.323	1.87628	367.968
18.3781	5214.87	18.3781	7021.63	18.3781	8263.51			1.87536	191.924	1.85536	304.016	1.87536	374.181
16.4109	5227.57	16.4109	7033.06	16.4109	8318.12			1.87445	197.688	1.85445	298.834	1.87445	374.745
14.4432	5236.45	14.4432	7052.11	14.4432	8367.62			1.87354	186.252	1.85354	299.181	1.87354	392.897
12.475	5241.52	12.475	7038.12	12.475	8378.99			1.87263	190.979	1.85263	295.348	1.87263	391.614
10.5064	5232.62	10.5064	7053.35	10.5064	8408.13			1.87171	194.654	1.85171	292.523	1.87171	390.728
8.53722	5280.85	8.53722	7067.3	8.53722	8508.36			1.8708	204.021	1.8508	302.653	1.8708	397.958
6.5676	5416.64	6.5676	7239.9	6.5676	9071.83			1.8699	209.95	1.8499	295.597	1.8699	399.411
4.59751	7547.19	4.59751	9111.58	4.59751	13916.5			1.86899	204.24	1.84899	296.627	1.86899	395.068
2.62694	10012.9	2.62694	11862.8	2.62694	32945.1			1.86808	211.104	1.84808	300.926	1.86808	395.834
0.65588	10322.5	0.65588	12192.7	0.65588	37044.7			1.86717	212.172	1.84717	304.12	1.86717	407.855
-1.31565	8743.76	-1.31565	10753.4	-1.31565	30926.9			1.86627	221.882	1.84627	306.46	1.86627	407.423
-3.28767	5847.38	-3.28767	7741.62	-3.28767	14623.4			1.86536	230.37	1.84536	319.627	1.86536	417.649
-5.26016	5321.23	-5.26016	7150.82	-5.26016	9434.18			1.86446	231.144	1.84446	317.366	1.86446	405.387
-7.23314	5238.83	-7.23314	7057.01	-7.23314	8461.97			1.86356	223.591	1.84356	315.092	1.86356	419.167
-9.20659	5208.42	-9.20659	7016.45	-9.20659	8270.6			1.86266	231.389	1.84266	325.626	1.86266	428.538
-11.1805	5191.94	-11.1805	7008.85	-11.1805	8219.9			1.86175	257.593	1.84175	320.085	1.86175	424.392
-13.155	5205.87	-13.155	7012.64	-13.155	8204.68			1.86085	262.113	1.84085	335.157	1.86085	440.738
-15.1299	5199.53	-15.1299	7011.37	-15.1299	8190.73			1.85995	272.005	1.83995	349.405	1.85995	458.29
-17.1052	5191.94	-17.1052	7011.36	-17.1052	8185.65			1.85906	281.142	1.83906	347.602	1.85906	469.531
-19.0811	5191.93	-19.0811	7008.83	-19.0811	8212.2			1.85816	300.875	1.83816	363.341	1.85816	482.845
-21.0575	5199.52	-21.0575	7008.82	-21.0575	8176.76			1.85726	320.128	1.83726	358.378	1.85726	484.932
-23.0343	5199.51	-23.0343	7010.08	-23.0343	8195.71			1.85637	321.013	1.83637	381.85	1.85637	504.231
-25.0116	5196.98	-25.0116	7006.29	-25.0116	8183.05			1.85547	354.695	1.83547	412.059	1.85547	528.032
-26.9894	5198.24	-26.9894	7001.22	-26.9894	8179.24			1.85458	359.625	1.83458	413.551	1.85458	533.4
-28.9677	5189.39	-28.9677	7010.07	-28.9677	8164.06			1.85368	364.682	1.83368	424.379	1.85368	551.252
-30.9465	5191.91	-30.9465	6997.43	-30.9465	8158.99			1.85279	392.082	1.83279	438.693	1.85279	559.354
-32.9257	5191.91	-32.9257	6994.9	-32.9257	8157.72			1.8519	409.773	1.8319	445.619	1.8519	569.934
-34.9055	5190.64	-34.9055	7001.21	-34.9055	8140.03			1.85101	402.603	1.83101	455.008	1.85101	588.107
-36.8857	5180.54	-36.8857	7005	-36.8857	8152.65			1.85012	414.715	1.83012	461.463	1.85012	623.285
-38.8664	5185.59	-38.8664	6994.9	-38.8664	8166.52			1.84923	424.326	1.82923	457.268	1.84923	614.409
-40.8476	5191.9	-40.8476	7001.2	-40.8476	8137.49			1.84834	419.799	1.82834	451.974	1.84834	621.336
-42.8293	5184.33	-42.8293	6993.63	-42.8293	8134.96			1.84746	435.769	1.82746	462.023	1.84746	618.784
-44.8114	5183.06	-44.8114	6992.37	-44.8114	8131.17			1.84657	443.584	1.82657	467.873	1.84657	640.711
-46.7941	5188.11	-46.7941	6994.89	-46.7941	8143.77			1.84568	457.429	1.82568	473.108	1.84568	668.058
-48.7772	5183.06	-48.7772	7001.19	-48.7772	8142.5			1.8448	448.522	1.8248	465.071	1.8448	667.677
-50.7608	5191.88	-50.7608	6997.41	-50.7608	8145.02			1.84392	435.374	1.82392	473.647	1.84392	660.854
-52.745	5186.84	-52.745	6996.14	-52.745	8132.41			1.84303	458.476	1.82303	477.214	1.84303	672.293
-54.7296	5189.36	-54.7296	6996.14	-54.7296	8138.7			1.84215	455.136	1.82215	464.651	1.84215	684.089
-56.7146	5189.35	-56.7146	7001.18	-56.7146	8147.51			1.84127	456.363	1.82127	472.028	1.84127	702.557
-58.7002	5190.61	-58.7002	6999.92	-58.7002	8137.43			1.84039	464.818	1.82039	489.429	1.84039	709.612
-60.6863	5185.57	-60.6863	7001.17	-60.6863	8134.91			1.83951	465.736	1.81951	494.421	1.83951	709.791
-62.6728	5188.09	-62.6728	7001.17	-62.6728	8132.38			1.83863	478.153	1.81863	493.607	1.83863	749.799
-64.6599	5188.09	-64.6599	6998.65	-64.6599	8129.86			1.83775	483.308	1.81775	512.382	1.83775	780.642
-66.6474	5184.31	-66.6474	6998.65	-66.6474	8147.47			1.83688	486.631	1.81688	525.658	1.83688	774.761
-68.6354	5189.34	-68.6354	6994.87	-68.6354	8138.66			1.836	508.555	1.816	523.006	1.836	794.601
-70.6239	5191.85	-70.6239	6996.13	-70.6239	8123.56			1.83512	521.041	1.81512	519.435	1.83512	813.41
-72.6129	5189.33	-72.6129	6999.9	-72.6129	8129.84			1.83425	537.973	1.81425	555.849	1.83425	832.992
-74.6024	5186.82	-74.6024	6996.12	-74.6024	8129.84			1.83338	557.869	1.81338	587.46	1.83338	861.505
-76.5924	5189.33	-76.5924	6997.38	-76.5924	8137.37			1.8325	580.14	1.8125	583.678	1.8325	900.629
-78.5829	5186.82	-78.5829	6994.86	-78.5829	8117.27			1.83163	597.555	1.81163	605.675	1.83163	945.635
-80.5738	5184.3	-80.5738	6992.35	-80.5738	8138.62			1.83076	619.569	1.81076	616.77	1.83076	973.185
-82.5653	5183.05	-82.5653	6999.88	-82.5653	8123.55			1.82989	640.472	1.80989	599.52	1.82989	994.764
-84.5572	5189.32	-84.5572	6993.6	-84.5572	8123.54			1.82902	637.527	1.80902	626.394	1.82902	1006.23
-86.5497	5183.04	-86.5497	7001.13	-86.5497	8134.83			1.82884	637.332	1.80884	634.483	1.82884	1006.09
-88.5426	5190.57	-88.5426	6989.84	-88.5426	8128.56			1.82797	679.642	1.80797	643.177	1.82797	1047.24
-90.536	5188.06	-90.536	6991.09	-90.536	8131.06			1.82711	704.818	1.80711	666.389	1.82711	1057.46
-92.5299	5183.04	-92.5299	6988.58	-92.5299	8127.29			1.82624	727.814	1.80624	676.546	1.82624	1091.74
-94.5244	5179.28	-94.5244	6997.36	-94.5244	8128.54			1.82537	738.425	1.80537	664.78	1.82537	1122.66
-96.5193	5189.3	-96.5193	6992.34	-96.5193	8121.02			1.82451	772.069	1.80451	684.396	1.82451	1127.02
-98.5147	5188.05	-98.5147	6993.6	-98.5147	8128.54			1.82364	811.695	1.80364	697.882	1.82364	1164.39
-100.511	5183.04	-100.511	7001.11	-100.511	8119.76			1.82278	817.77	1.80278	681.343	1.82278	1176.92
-102.507	5185.54	-102.507	6996.1	-102.507	8137.29			1.82191	861.859	1.80191	709.396	1.82191	1209.76
-104.504	5189.29	-104.504	6998.6	-104.504	8128.52			1.82105	887.016	1.80105	704.399	1.82105	1208.27
-106.501	5183.03	-106.501	6998.6	-106.501	8129.77			1.82019	888.422	1.80019	696.98	1.82019	1234.67
-108.499	5189.29	-108.499	6999.85	-108.499	8132.27			1.81933	918.373	1.79933	732.075	1.81933	1274.82
-110.497	5190.54	-110.497	6996.09	-110.497	8134.77			1.81847	965.31	1.79847	724.985	1.81847	1294.47
-112.496	5188.03	-112.496	6999.84	-112.496	8138.51			1.81761	993.098	1.79761	733.906	1.81761	1318.29
-114.496	5189.28	-114.496	6994.84	-114.496	8133.5			1.81675	1005.98	1.79675	752.254	1.81675	1318.26
-116.495	5188.03	-116.495	6997.34	-116.495	8134.75			1.81589	1059.1	1.79589	757.402	1.81589	1331.08
-118.496	5184.28	-118.496	6999.83	-118.496	8129.74			1.81504	1077.76	1.79504	776.115	1.81504	1361.47
-120.497	5189.27	-120.497	6993.58	-120.497	8127.24			1.81418	1088.06	1.79418	771.133	1.81418	1400.07
-122.498	5184.28	-122.498	6999.83	-122.498	8133.48			1.81333	1104.22	1.79333	792.766	1.81333	1401.47
-124.5	5184.27	-124.5	6991.08	-124.5	8128.48			1.81247	1129.18	1.79247	805.655	1.81247	1444.52
-126.502	5188.02	-126.502	6999.82	-126.502	8137.22			1.81162	1162.59	1.79162	808.921	1.81162	1473
-128.505	5189.27	-128.505	7006.06	-128.505	8133.47			1.81077	1172.06	1.79077	811.683	1.81077	1502.37
-130.508	5185.52	-130.508	6998.57	-130.508	8127.22			1.80991	1206.78	1.78991	844.037	1.80991	1489.68
-132.512	5188.01	-132.512	6994.82	-132.512	8123.48			1.80906	1247.54	1.78906	851.174	1.80906	1523.39
-134.517	5180.53	-134.517	6999.81	-134.517	8133.45			1.80821	1245.03	1.78821	840.03	1.80821	1569.68
-136.521	5184.27	-136.521	6999.81	-136.521	8127.21			1.80736	1270.57	1.78736	872.017	1.80736	1557.09
-138.527	5190.5	-138.527	6993.57	-138.527	8132.19			1.80652	1293.54	1.78652	856.117	1.80652	1573.58
-140.533	5183.02	-140.533	6996.06	-140.533	8127.2			1.80567	1307.1	1.78567	871.199	1.80567	1586.58
-142.539	5183.02	-142.539	6998.55	-142.539	8138.42			1.80482	1319.96	1.78482	882.334	1.80482	1613.95
-144.546	5186.75	-144.546	6998.55	-144.546	8130.93			1.80397	1345.85	1.78397	882.114	1.80397	1619.97
-146.553	5181.77	-146.553	6998.55	-146.553	8129.68			1.80313	1365.89	1.78313	880.736	1.80313	1624.78
-148.561	5180.52	-148.561	6996.06	-148.561	8127.19			1.80228	1364.72	1.78228	881.45	1.80228	1672.75
-150.569	5186.75	-150.569	6996.05	-150.569	8132.16			1.80144	1402.63	1.78144	873.577	1.80144	1649.19
-152.578	5190.48	-152.578	6998.54	-152.578	8130.92			1.8006	1412.52	1.7806	878.665	1.8006	1625.15
-154.587	5184.26	-154.587	6996.05	-154.587	8127.18			1.79976	1392.06	1.77976	870.504	1.79976	1635.86
-156.597	5190.47	-156.597	6994.8	-156.597	8129.66			1.79891	1393.38	1.77891	868.098	1.79891	1619.79
-158.608	5180.52	-158.608	7001.02	-158.608	8123.44			1.79807	1418.18	1.77807	863.419	1.79807	1621.41
-160.618	5191.71	-160.618	6987.34	-160.618	8123.44			1.79723	1413.5	1.77723	852.338	1.79723	1627.54
-162.63	5189.22	-162.63	6993.56	-162.63	8123.43			1.79639	1406.13	1.77639	850.065	1.79639	1616.84
-164.642	5197.92	-164.642	6988.58	-164.642	8123.43			1.79556	1414.16	1.77556	852.613	1.79556	1610.69
-166.654	5184.25	-166.654	6998.52	-166.654	8128.4			1.79472	1405.52	1.77472	845.677	1.79472	1600.63
-168.667	5185.49	-168.667	6996.04	-168.667	8123.43			1.79388	1393.99	1.77388	833.781	1.79388	1589.11
-170.68	5191.7	-170.68	6992.31	-170.68	8119.7			1.79305	1402.3	1.77305	830.937	1.79305	1571.21
-172.694	5184.24	-172.694	6997.27	-172.694	8128.39			1.79221	1382.92	1.77221	841.598	1.79221	1577.87
-174.708	5189.21	-174.708	7001	-174.708	8129.62			1.79138	1364.72	1.77138	839.821	1.79138	1567.21
-176.723	5190.45	-176.723	6996.03	-176.723	8122.17			1.79054	1337.09	1.77054	820.763	1.79054	1568.11
-178.739	5191.68	-178.739	6989.83	-178.739	8127.13			1.78971	1346.71	1.76971	806.926	1.78971	1544.29
-180.755	5185.48	-180.755	7004.71	-180.755	8123.41			1.78888	1334.65	1.76888	807.213	1.78888	1505.71
-182.771	5185.48	-182.771	7000.98	-182.771	8123.41			1.78805	1324.14	1.76805	788.574	1.78805	1499.78
-184.788	5183	-184.788	6996.02	-184.788	8123.4			1.78722	1304.93	1.76722	803.475	1.78722	1502.09
-186.805	5184.24	-186.805	6994.78	-186.805	8132.08			1.78639	1288.66	1.76639	785.381	1.78639	1504.89
-188.823	5180.52	-188.823	6998.5	-188.823	8128.35			1.78556	1271.98	1.76556	773.937	1.78556	1469.59
-190.842	5187.95	-190.842	6999.73	-190.842	8132.07			1.78473	1248.97	1.76473	769.632	1.78473	1467.65
-192.861	5181.76	-192.861	6997.25	-192.861	8123.39			1.7839	1233.98	1.7639	782.617	1.7839	1462
-194.88	5186.71	-194.88	6997.25	-194.88	8123.39			1.78308	1203.07	1.76308	764.076	1.78308	1449.94
-196.9	5187.94	-196.9	6993.54	-196.9	8127.1			1.78225	1183.75	1.76225	765.165	1.78225	1444.3
-198.92	5182.99	-198.92	6993.53	-198.92	8130.81			1.78142	1175.2	1.76142	766.417	1.78142	1385.44
-200.941	5184.23	-200.941	7000.95	-200.941	8127.09			1.7806	1140.48	1.7606	746.509	1.7806	1402.68
-202.963	5189.17	-202.963	6996	-202.963	8133.27			1.77978	1109.67	1.75978	737.953	1.77978	1366.32
-204.985	5187.93	-204.985	6993.53	-204.985	8130.79			1.77895	1092.43	1.75895	730.272	1.77895	1353.68
-207.007	5191.64	-207.007	6994.77	-207.007	8127.08			1.77813	1069.62	1.75813	738.474	1.77813	1344.62
-209.03	5191.64	-209.03	7000.94	-209.03	8123.37			1.77731	1070.63	1.75731	738.403	1.77731	1321.54
-211.054	5187.93	-211.054	6999.7	-211.054	8123.37			1.77649	1029.28	1.75649	709.51	1.77649	1312.96
-213.078	5185.45	-213.078	6992.29	-213.078	8123.36			1.77567	1018.96	1.75567	699.749	1.77567	1289.45
-215.103	5179.28	-215.103	7000.93	-215.103	8128.3			1.77485	998.039	1.75485	704.465	1.77485	1271.77
-217.128	5187.92	-217.128	6993.52	-217.128	8132			1.77403	975.835	1.75403	688.636	1.77403	1246.43
-219.153	5190.39	-219.153	7004.63	-219.153	8122.12			1.77322	930.653	1.75322	680.587	1.77322	1219.75
-221.179	5191.62	-221.179	6993.52	-221.179	8123.35			1.7724	911.634	1.7524	681.755	1.7724	1214.81
-223.206	5185.45	-223.206	7000.92	-223.206	8115.95			1.77158	902.023	1.75158	666.54	1.77158	1195
-225.233	5190.38	-225.233	6994.75	-225.233	8123.35			1.77077	889.175	1.75077	665.69	1.77077	1171.74
-227.261	5190.38	-227.261	6995.98	-227.261	8128.28			1.76995	857.648	1.74995	654.291	1.76995	1149.96
-229.289	5189.14	-229.289	6994.75	-229.289	8135.67			1.76914	833.76	1.74914	650.986	1.76914	1122.57
-231.317	5182.98	-231.317	6993.51	-231.317	8123.34			1.76833	813.021	1.74833	637.404	1.76833	1101.17
-233.347	5185.44	-233.347	6993.51	-233.347	8123.34			1.76752	791.71	1.74752	616.712	1.76752	1092.66
-235.376	5191.6	-235.376	6994.74	-235.376	8127.03			1.7667	780.929	1.7467	625.888	1.7667	1072.96
-237.406	5189.13	-237.406	6995.97	-237.406	8130.72			1.76589	765.482	1.74589	621.721	1.76589	1048.85
-239.437	5186.67	-239.437	6997.2	-239.437	8131.95			1.76508	739.156	1.74508	594.601	1.76508	1042.15
-241.468	5185.43	-241.468	6991.05	-241.468	8123.32			1.76427	725.492	1.74427	598.263	1.76427	1041.86
-243.5	5184.2	-243.5	7000.89	-243.5	8123.32			1.76347	710.18	1.74347	607.245	1.76347	1014.67
-245.532	5185.43	-245.532	6997.2	-245.532	8122.09			1.76266	682.69	1.74266	595.798	1.76266	991.557
-247.565	5191.58	-247.565	7007.03	-247.565	8123.32			1.76185	674.688	1.74185	571.841	1.76185	966.334
-249.598	5191.57	-249.598	6992.27	-249.598	8117.17			1.76104	660.473	1.74104	576.387	1.76104	954.039
-251.632	5186.65	-251.632	6993.5	-251.632	8123.31			1.76024	642.259	1.74024	564.985	1.76024	954.304
-253.667	5186.65	-253.667	6993.5	-253.667	8123.31			1.75943	624.644	1.73943	558.145	1.75943	928.916
-255.701	5189.11	-255.701	6988.58	-255.701	8123.31			1.75863	619.312	1.73863	545.504	1.75863	929.653
-257.737	5187.88	-257.737	6997.18	-257.737	8126.99			1.75783	601.452	1.73783	548.439	1.75783	899.252
-259.773	5186.65	-259.773	6999.64	-259.773	8128.21			1.75703	578.77	1.73703	540.191	1.75703	890.081
-261.809	5185.42	-261.809	7000.86	-261.809	8123.3			1.75622	550.352	1.73622	528.698	1.75622	868.85
-263.846	5184.19	-263.846	6998.4	-263.846	8136.79			1.75542	554.383	1.73542	515.957	1.75542	848.186
-265.884	5185.41	-265.884	6994.72	-265.884	8133.11			1.75462	538.956	1.73462	514.928	1.75462	832.045
-267.921	5175.6	-267.921	6998.4	-267.921	8119.61			1.75382	515.362	1.73382	500.697	1.75382	821.153
-269.96	5182.96	-269.96	6999.62	-269.96	8129.42			1.75302	511.196	1.73302	503.874	1.75302	816.749
-271.999	5178.05	-271.999	6998.39	-271.999	8126.96			1.75223	498.376	1.73223	500.754	1.75223	801.555
-274.039	5181.73	-274.039	7000.84	-274.039	8122.05			1.75143	476.367	1.73143	498.623	1.75143	785.142
-276.079	5179.28	-276.079	6997.16	-276.079	8117.15			1.75063	473.686	1.73063	473.885	1.75063	768.852
-278.119	5184.18	-278.119	6995.94	-278.119	8123.27			1.74984	456.877	1.72984	480.021	1.74984	757.152
-280.16	5186.63	-280.16	6988.58	-280.16	8123.27			1.74904	454.966	1.72904	473.557	1.74904	733.651
-282.202	5191.52	-282.202	6992.26	-282.202	8126.94			1.74825	441.324	1.72825	463.509	1.74825	742.927
-284.244	5181.73	-284.244	7000.83	-284.244	8128.16			1.74745	426.796	1.72745	456.551	1.74745	725.341
-286.287	5186.62	-286.287	7004.5	-286.287	8123.26			1.74666	422.562	1.72666	450.313	1.74666	710
-288.33	5181.73	-288.33	7004.49	-288.33	8123.26			1.74587	405.31	1.72587	437.141	1.74587	698.111
-290.374	5185.4	-290.374	7000.82	-290.374	8126.93			1.74508	389.996	1.72508	426.148	1.74508	685.54
-292.418	5190.29	-292.418	6987.36	-292.418	8128.15			1.74428	393.421	1.72428	446.543	1.74428	663.908
-294.463	5184.17	-294.463	6997.14	-294.463	8133.03			1.74349	377.688	1.72349	421.923	1.74349	664.493
-296.508	5180.5	-296.508	6995.92	-296.508	8122.03			1.74271	378.7	1.72271	423.81	1.74271	659.849
-298.554	5186.61	-298.554	7000.8	-298.554	8123.25			1.74192	351.999	1.72192	406.39	1.74192	632.966
-300.6	5181.72	-300.6	6995.91	-300.6	8123.24			1.74113	356.179	1.72113	407.235	1.74113	620.832
-302.647	5186.61	-302.647	6995.91	-302.647	8120.8			1.74034	356.567	1.72034	405.282	1.74034	629.647
-304.694	5187.83	-304.694	6993.47	-304.694	8122.02			1.73956	329.902	1.71956	391.942	1.73956	625.075
-306.742	5190.27	-306.742	6993.47	-306.742	8123.23			1.73877	322.804	1.71877	385.259	1.73877	594.961
-308.791	5191.48	-308.791	6991.03	-308.791	8123.23			1.73798	329.188	1.71798	388.88	1.73798	578.083
-310.84	5186.6	-310.84	6991.02	-310.84	8123.23			1.7372	319.859	1.7172	375.53	1.7372	575.903
-312.889	5181.72	-312.889	6997.12	-312.889	8119.57			1.73642	319.034	1.71642	365.362	1.73642	578.124
-314.939	5186.6	-314.939	6997.12	-314.939	8126.88			1.73563	316.634	1.71563	368.181	1.73563	557.49
-316.99	5187.81	-316.99	7000.78	-316.99	8119.56			1.73485	299.474	1.71485	357.745	1.73485	551.461
-319.041	5187.81	-319.041	6995.9	-319.041	8119.56			1.73407	283.311	1.71407	354.752	1.73407	544.904
-321.093	5193.9	-321.093	6994.68	-321.093	8128.09			1.73329	287.474	1.71329	363.502	1.73329	539.955
-323.145	5180.5	-323.145	6995.89	-323.145	8126.87			1.73251	283.077	1.71251	343.132	1.73251	517.796
-325.198	5187.8	-325.198	6988.58	-325.198	8117.12			1.73173	273.971	1.71173	343.168	1.73173	522.153
-327.251	5189.02	-327.251	7000.76	-327.251	8130.51			1.73095	268.463	1.71095	344.007	1.73095	521.962
-329.305	5182.93	-329.305	6999.54	-329.305	8131.72			1.73017	275.162	1.71017	327.401	1.73017	515.754
-331.359	5182.93	-331.359	6999.54	-331.359	8118.33			1.7294	268.503	1.7094	317.364	1.7294	500.512
-333.414	5186.58	-333.414	6994.67	-333.414	8126.85			1.72862	253.468	1.70862	316.812	1.72862	492.495
-335.469	5180.5	-335.469	6997.1	-335.469	8123.19			1.72784	256	1.70784	317.201	1.72784	483.426
-337.525	5185.36	-337.525	6998.31	-337.525	8123.19			1.72707	243.666	1.70707	313.307	1.72707	468.776
-339.581	5186.57	-339.581	6993.45	-339.581	8118.33			1.72629	227.108	1.70629	314.155	1.72629	469.477
-341.638	5187.79	-341.638	7000.74	-341.638	8130.48			1.72552	229.069	1.70552	299.536	1.72552	469.55
-343.696	5182.92	-343.696	7000.74	-343.696	8123.18			1.72475	241.913	1.70475	304.947	1.72475	441.603
-345.754	5189	-345.754	6993.44	-345.754	8135.33			1.72397	235.479	1.70397	289.611	1.72397	447.096
-347.812	5191.42	-347.812	7004.37	-347.812	8120.75			1.7232	236.075	1.7032	290.671	1.7232	442.744
-349.871	5191.42	-349.871	7000.73	-349.871	8128.03			1.72243	218.62	1.70243	291.332	1.72243	429.382
-351.931	5187.78	-351.931	6995.87	-351.931	8123.17			1.72166	222.301	1.70166	280.854	1.72166	426.923
-353.991	5187.77	-353.991	6995.87	-353.991	8131.66			1.72089	225.382	1.70089	282.954	1.72089	418.697
-356.052	5181.71	-356.052	6997.08	-356.052	8123.17			1.72012	214.03	1.70012	287.513	1.72012	424.138
-358.113	5188.98	-358.113	6999.5	-358.113	8123.16			1.71935	210.431	1.69935	273.554	1.71935	431.462
-360.175	5182.92	-360.175	7000.71	-360.175	8123.16			1.71859	212.469	1.69859	278.346	1.71859	404.229
-362.237	5185.34	-362.237	6993.43	-362.237	8130.43			1.71782	194.312	1.69782	265.881	1.71782	409.176
-364.3	5190.19	-364.3	6995.86	-364.3	8120.73			1.71705	199.488	1.69705	264.93	1.71705	399.753
-366.364	5185.34	-366.364	6997.07	-366.364	8120.73			1.71629	189.594	1.69629	259.829	1.71629	382.586
-368.427	5180.49	-368.427	6999.49	-368.427	8123.15			1.71552	187.256	1.69552	244.886	1.71552	391.393
-370.492	5184.12	-370.492	6991.01	-370.492	8134.05			1.71476	186.197	1.69476	250.851	1.71476	376.768
-372.557	5180.49	-372.557	6989.8	-372.557	8127.99			1.714	191.42	1.694	252.649	1.714	377.526
-374.622	5186.54	-374.622	6997.06	-374.622	8126.77			1.71323	182.824	1.69323	251.585	1.71323	369.117
-376.689	5191.38	-376.689	6997.05	-376.689	8129.19			1.71247	174.708	1.69247	239.546	1.71247	367.43
-378.755	5187.75	-378.755	6997.05	-378.755	8123.14			1.71171	182.39	1.69171	246.426	1.71171	369.341
-380.822	5181.7	-380.822	6993.42	-380.822	8118.29			1.71095	179.271	1.69095	238.044	1.71095	347.117
-382.89	5182.91	-382.89	6997.05	-382.89	8112.25			1.71019	171.529	1.69019	235.026	1.71019	356.728
-384.958	5182.91	-384.958	6999.46	-384.958	8121.92			1.70943	162.074	1.68943	227.365	1.70943	349.441
-387.027	5178.07	-387.027	6994.63	-387.027	8120.71			1.70867	167.689	1.68867	234.063	1.70867	342.7
-389.097	5184.11	-389.097	6997.04	-389.097	8115.87			1.70791	161.009	1.68791	223.956	1.70791	337.402
-391.166	5184.11	-391.166	6998.25	-391.166	8126.74			1.70716	160.536	1.68716	216.841	1.70716	321.62
-393.237	5182.9	-393.237	6998.24	-393.237	8123.12			1.7064	162.996	1.6864	222.146	1.7064	323.371
-395.308	5181.69	-395.308	6992.21	-395.308	8123.11			1.70564	148.674	1.68564	202.788	1.70564	319.804
-397.379	5184.11	-397.379	6994.62	-397.379	8123.11			1.70489	154.423	1.68489	214.845	1.70489	324.653
-399.451	5187.72	-399.451	6994.62	-399.451	8120.69			1.70413	144.341	1.68413	215.91	1.70413	319.477
-401.524	5185.31	-401.524	6995.82	-401.524	8121.9			1.70338	149.684	1.68338	213.044	1.70338	318.72
-403.597	5187.72	-403.597	6993.41	-403.597	8132.75			1.70263	145.497	1.68263	207.675	1.70263	322.159
-405.671	5185.31	-405.671	6998.23	-405.671	8119.48			1.70187	150.24	1.68187	213.473	1.70187	314.43
-407.745	5190.13	-407.745	6993.41	-407.745	8129.12			1.70112	145.546	1.68112	202.798	1.70112	308.767
-409.82	5190.12	-409.82	7000.63	-409.82	8126.71			1.70037	141.531	1.68037	198.22	1.70037	290.838
-411.895	5188.92	-411.895	7000.63	-411.895	8117.07			1.69962	132.494	1.67962	195.651	1.69962	296.502
-413.971	5180.48	-413.971	6995.81	-413.971	8131.52			1.69887	129.235	1.67887	195.88	1.69887	287.946
-416.048	5186.5	-416.048	6999.42	-416.048	8133.92			1.69812	145.139	1.67812	205	1.69812	290.92
-418.125	5187.7	-418.125	6990.99	-418.125	8123.08			1.69737	134.887	1.67737	187.535	1.69737	288.633
-420.202	5187.7	-420.202	6995.8	-420.202	8120.67			1.69662	133.238	1.67662	180.038	1.69662	279.616
-422.28	5180.48	-422.28	6999.41	-422.28	8129.09			1.69588	130.226	1.67588	192.438	1.69588	272.78
-424.359	5180.48	-424.359	6998.21	-424.359	8127.88			1.69513	129.848	1.67513	185.017	1.69513	275.864
-426.438	5182.89	-426.438	6999.41	-426.438	8123.07			1.69438	124.59	1.67438	174.418	1.69438	272.193
-428.518	5185.29	-428.518	7000.61	-428.518	8121.86			1.69364	122.276	1.67364	186.042	1.69364	265.884
-430.598	5184.09	-430.598	7000.6	-430.598	8119.46			1.69289	128.384	1.67289	189.018	1.69289	260.089
-432.679	5191.29	-432.679	6995.79	-432.679	8123.06			1.69215	125.597	1.67215	180.461	1.69215	270.66
-434.76	5187.69	-434.76	6998.19	-434.76	8113.45			1.69141	128.886	1.67141	165.645	1.69141	258.69
-436.842	5188.89	-436.842	6994.59	-436.842	8123.06			1.69066	119.549	1.67066	185.093	1.69066	260.152
-438.925	5185.28	-438.925	6998.19	-438.925	8123.05			1.68992	123.45	1.66992	177.749	1.68992	252.742
-441.008	5187.68	-441.008	6994.59	-441.008	8126.65			1.68918	107.711	1.66918	169.269	1.68918	251.019
-443.091	5188.88	-443.091	6994.58	-443.091	8119.45			1.68844	116.916	1.66844	170.768	1.68844	254.096
-445.176	5185.28	-445.176	6995.78	-445.176	8126.64			1.6877	123.817	1.6677	170.427	1.6877	248.267
-447.26	5180.48	-447.26	6992.18	-447.26	8126.64			1.68696	122.847	1.66696	171.782	1.68696	247.675
-449.346	5187.67	-449.346	6998.18	-449.346	8119.44			1.68622	120.289	1.66622	169.29	1.68622	251.382
-451.431	5181.68	-451.431	6995.78	-451.431	8130.23			1.68548	117.668	1.66548	166.351	1.68548	240.739
-453.518	5188.87	-453.518	6995.77	-453.518	8133.82			1.68475	107.411	1.66475	161.169	1.68475	226.059
-455.605	5184.07	-455.605	7000.56	-455.605	8123.03			1.68401	88.9751	1.66401	160.227	1.68401	228.091
-457.692	5186.46	-457.692	6993.37	-457.692	8121.83			1.68327	100.481	1.66327	161.449	1.68327	231.47
-459.78	5180.48	-459.78	6999.36	-459.78	8129.01			1.68254	105.762	1.66254	161.485	1.68254	228.115
-461.869	5187.66	-461.869	6996.96	-461.869	8121.82			1.6818	109.14	1.6618	160.604	1.6818	233.784
-463.958	5188.85	-463.958	6995.76	-463.958	8117.03			1.68107	102.971	1.66107	159.66	1.68107	223.13
-466.048	5181.67	-466.048	6995.76	-466.048	8119.43			1.68034	109.722	1.66034	160.15	1.68034	225.41
-468.138	5185.26	-468.138	6999.35	-468.138	8130.19			1.6796	107.014	1.6596	155.748	1.6796	221.405
-470.229	5181.67	-470.229	6994.56	-470.229	8123.01			1.67887	103.387	1.65887	149.817	1.67887	212.507
-472.32	5179.28	-472.32	6994.56	-472.32	8119.42			1.67814	98.029	1.65814	150.475	1.67814	216.604
-474.412	5182.86	-474.412	6992.17	-474.412	8127.78			1.67741	106.351	1.65741	154.632	1.67741	211.047
-476.505	5190.03	-476.505	6989.78	-476.505	8127.78			1.67668	92.8958	1.65668	147.026	1.67668	210.661
								1.67595	88.2355	1.65595	145.929	1.67595	213.955
								1.67522	96.6554	1.65522	132.828	1.67522	203.938
								1.67449	101.333	1.65449	147.092	1.67449	201.386
								1.67376	98.3465	1.65376	146.701	1.67376	209.61
								1.67304	97.7077	1.65304	140.35	1.67304	196.673
								1.67231	96.1385	1.65231	149.351	1.67231	194.629
								1.67158	90.9003	1.65158	138.41	1.67158	201.553
								1.67086	90.0932	1.65086	138.859	1.67086	199.436
								1.67013	95.6518	1.65013	139.371	1.67013	193.142
								1.66941	94.438	1.64941	146.873	1.66941	183.723
								1.66869	87.7998	1.64869	135.185	1.66869	185.048
								1.66796	85.6034	1.64796	139.638	1.66796	188.772
								1.66724	89.7459	1.64724	137.778	1.66724	183.684
								1.66652	93.601	1.64652	125.584	1.66652	183.336
								1.66622	88.2175	1.64622	125.087	1.66622	183.579
								1.6655	89.8526	1.6455	125.101	1.6655	186.028
								1.66478	93.1014	1.64478	130.543	1.66478	181.337
								1.66406	85.9197	1.64406	126.389	1.66406	188.661
								1.66334	87.0373	1.64334	127.009	1.66334	186.843
								1.66262	83.4921	1.64262	134.934	1.66262	179.294
								1.66191	85.4516	1.64191	128.637	1.66191	171.534
								1.66119	87.7648	1.64119	123.363	1.66119	178.515
								1.66047	82.5768	1.64047	125.875	1.66047	173.08
								1.65976	83.1206	1.63976	125.645	1.65976	160.878
								1.65904	81.6673	1.63904	117.629	1.65904	165.843
								1.65833	80.2823	1.63833	119.575	1.65833	169.755
								1.65761	78.2025	1.63761	121.295	1.65761	166.941
								1.6569	75.2023	1.6369	123.411	1.6569	165.998
								1.65618	77.1877	1.63618	118.426	1.65618	172.117
								1.65547	79.7028	1.63547	118.426	1.65547	165.718
								1.65476	87.24	1.63476	114.938	1.65476	160.861
								1.65405	85.3943	1.63405	114.212	1.65405	171.252
								1.65334	79.4472	1.63334	117.915	1.65334	165.607
								1.65263	77.215	1.63263	119.545	1.65263	167.37
								1.65192	72.8198	1.63192	116.864	1.65192	162.682
								1.65121	75.3936	1.63121	101.672	1.65121	156.465
								1.6505	73.9543	1.6305	105.001	1.6505	155.319
								1.6498	82.8582	1.6298	117.298	1.6498	152.171
								1.64909	66.4083	1.62909	104.299	1.64909	152.189
								1.64838	72.759	1.62838	113.03	1.64838	152.549
								1.64768	76.9804	1.62768	116.162	1.64768	154.998
								1.64697	81.0566	1.62697	115.333	1.64697	157.584
								1.64627	75.8764	1.62627	113.995	1.64627	153.229
								1.64556	77.182	1.62556	107.491	1.64556	144.354
								1.64486	77.0816	1.62486	102.655	1.64486	141.085
								1.64416	72.0787	1.62416	108.221	1.64416	144.706
								1.64346	69.327	1.62346	100.564	1.64346	142.08
								1.64275	66.6561	1.62275	105.594	1.64275	134.168
								1.64205	70.2708	1.62205	106.181	1.64205	139.039
								1.64135	70.1921	1.62135	101.661	1.64135	144.929
								1.64065	71.1377	1.62065	105.286	1.64065	149.757
								1.63996	77.9524	1.61996	107.729	1.63996	137.683
								1.63926	71.0329	1.61926	105.391	1.63926	133.015
								1.63856	61.7553	1.61856	110.279	1.63856	140.384
								1.63786	68.9332	1.61786	106.084	1.63786	137.939
								1.63717	65.6798	1.61717	114.06	1.63717	142.307
								1.63647	61.6258	1.61647	106.202	1.63647	141.361
								1.63577	63.9838	1.61577	105.425	1.63577	140.057
								1.63508	73.8104	1.61508	112.958	1.63508	138.567
								1.63439	64.3252	1.61439	108.213	1.63439	137.54
								1.63369	65.1507	1.61369	92.7329	1.63369	130.32
								1.633	60.6409	1.613	95.2612	1.633	132.765
								1.63231	66.1816	1.61231	100.52	1.63231	131.869
								1.63161	63.8875	1.61161	97.616	1.63161	133.674
								1.63092	63.7863	1.61092	98.015	1.63092	136.35
								1.63023	59.4918	1.61023	98.1345	1.63023	127.258
								1.62954	60.4406	1.60954	101.588	1.62954	131.343
								1.62885	64.8248	1.60885	99.5659	1.62885	130.019
								1.62816	65.2724	1.60816	97.3264	1.62816	124.353
								1.62748	65.8271	1.60748	91.2925	1.62748	121.364
								1.62679	66.9992	1.60679	100.588	1.62679	121.411
								1.6261	60.7038	1.6061	102.096	1.6261	118.987
								1.62542	65.8119	1.60542	98.556	1.62542	124.278
								1.62473	61.2989	1.60473	93.8532	1.62473	126.825
								1.62404	58.8103	1.60404	91.6909	1.62404	122.183
								1.62336	64.3762	1.60336	96.1814	1.62336	127.892
								1.62267	61.7178	1.60267	94.7797	1.62267	120.275
								1.62199	56.5061	1.60199	101.306	1.62199	121.179
								1.62131	59.0543	1.60131	98.2972	1.62131	126.008
								1.62063	62.3204	1.60063	92.9638	1.62063	121.859
								1.61994	60.5272	1.59994	91.4714	1.61994	121.158
								1.61926	53.7815	1.59926	98.025	1.61926	118.207
								1.61858	60.7064	1.59858	92.0866	1.61858	123.251
								1.6179	58.1242	1.5979	91.6734	1.6179	119.905
								1.61722	58.4651	1.59722	89.5293	1.61722	117.355
								1.61654	59.2071	1.59654	94.8846	1.61654	114.661
								1.61586	61.3333	1.59586	91.421	1.61586	111.096
								1.61519	64.1348	1.59519	90.3204	1.61519	110.598
								1.61451	56.1475	1.59451	93.4072	1.61451	115.781
								1.61383	56.0355	1.59383	98.6315	1.61383	120.25
								1.61316	54.4613	1.59316	99.0562	1.61316	115.356
								1.61248	49.723	1.59248	96.2996	1.61248	112.103
								1.61181	56.7511	1.59181	98.1504	1.61181	117.353
								1.61113	60.2501	1.59113	93.0286	1.61113	114.626
								1.61046	59.7604	1.59046	94.6978	1.61046	113.724
								1.60978	57.1024	1.58978	87.5407	1.60978	117.629
								1.60911	56.7746	1.58911	92.5939	1.60911	112.436
								1.60844	53.4787	1.58844	96.6038	1.60844	119.92
								1.60777	57.4571	1.58777	90.3087	1.60777	118.811
								1.6071	54.0871	1.5871	86.2357	1.6071	116.522
								1.60643	57.6613	1.58643	90.9431	1.60643	104.855
								1.60576	55.3233	1.58576	85.9087	1.60576	109.01
								1.60509	55.8954	1.58509	79.2862	1.60509	111.687
								1.60442	59.4176	1.58442	87.7522	1.60442	106.78
								1.60375	50.303	1.58375	82.0419	1.60375	110.4
								1.60308	44.8259	1.58308	77.1496	1.60308	113.191
								1.60242	52.0529	1.58242	87.3753	1.60242	107.943
								1.60175	63.3032	1.58175	91.0744	1.60175	104.314
								1.60108	64.5785	1.58108	85.9454	1.60108	102.911
								1.60042	57.3251	1.58042	92.9417	1.60042	109.057
								1.59975	55.8081	1.57975	88.895	1.59975	112.324
								1.59909	55.4669	1.57909	84.6914	1.59909	105.103
								1.59842	53.9874	1.57842	81.2625	1.59842	111.939
								1.59776	54.5963	1.57776	80.4576	1.59776	109.864
								1.5971	56.7204	1.5771	87.9963	1.5971	104.587
								1.59644	43.6039	1.57644	88.2799	1.59644	101.549
								1.59578	52.2268	1.57578	83.3144	1.59578	98.7862
								1.59511	60.89	1.57511	84.0153	1.59511	98.4297
								1.59445	59.7408	1.57445	86.2356	1.59445	103.948
								1.59379	56.7429	1.57379	78.1583	1.59379	102.518
								1.59313	56.7646	1.57313	84.2083	1.59313	102.827
								1.59248	55.67	1.57248	88.5408	1.59248	98.9267
								1.59182	50.0176	1.57182	82.253	1.59182	95.7608
								1.59116	53.0933	1.57116	77.1657	1.59116	102.964
								1.5905	56.4314	1.5705	84.6383	1.5905	102.275
								1.58985	52.0751	1.56985	82.2132	1.58985	95.3834
								1.58919	51.8913	1.56919	76.4185	1.58919	98.287
								1.58853	58.9794	1.56853	74.3791	1.58853	101.448
								1.58788	60.2518	1.56788	85.0627	1.58788	102.978
								1.58723	56.9227	1.56723	81.6827	1.58723	101.037
								1.58657	51.2079	1.56657	79.5372	1.58657	103.133
								1.58592	53.2854	1.56592	77.6797	1.58592	96.4916
								1.58527	49.3106	1.56527	81.4743	1.58527	97.7555
								1.58461	49.4143	1.56461	81.6326	1.58461	100.417
								1.58396	49.7828	1.56396	80.2298	1.58396	101.212
								1.58331	52.0355	1.56331	76.1992	1.58331	97.4718
								1.58266	56.6614	1.56266	82.007	1.58266	91.8892
								1.58201	57.3603	1.56201	80.9939	1.58201	87.6747
								1.58136	57.278	1.56136	80.7857	1.58136	94.7907
								1.58071	50.9666	1.56071	77.1408	1.58071	95.4552
								1.58006	54.5309	1.56006	76.2074	1.58006	88.1827
								1.57941	50.8139	1.55941	81.489	1.57941	93.0411
								1.57877	51.3725	1.55877	81.5295	1.57877	92.5537
								1.57812	44.4101	1.55812	83.3549	1.57812	92.4595
								1.57747	49.8368	1.55747	81.2337	1.57747	93.3316
								1.57683	54.3018	1.55683	81.7306	1.57683	94.0173
								1.57618	58.7502	1.55618	74.313	1.57618	92.6468
								1.57554	55.5691	1.55554	76.3487	1.57554	92.6766
								1.57489	49.2983	1.55489	72.8141	1.57489	92.6092
								1.57425	44.1191	1.55425	77.6885	1.57425	92.1919
								1.57361	48.4708	1.55361	79.352	1.57361	93.496
								1.57296	52.398	1.55296	75.6267	1.57296	88.8605
								1.57232	53.5333	1.55232	75.3787	1.57232	92.2349
								1.57168	54.694	1.55168	87.0159	1.57168	96.0091
								1.57104	50.5171	1.55104	85.0324	1.57104	95.5852
								1.5704	49.5018	1.5504	81.7426	1.5704	96.3048
								1.56976	52.8587	1.54976	72.7343	1.56976	86.31
								1.56912	56.0042	1.54912	72.5644	1.56912	87.5243
								1.56848	51.028	1.54848	78.944	1.56848	89.9002
								1.56784	43.8048	1.54784	75.8884	1.56784	82.476
								1.5672	43.2271	1.5472	79.3309	1.5672	89.169
								1.56657	46.7362	1.54657	75.4451	1.56657	101.319
								1.56593	51.0883	1.54593	71.9841	1.56593	87.0924
								1.56529	44.2289	1.54529	79.4748	1.56529	87.9379
								1.56466	46.3082	1.54466	79.5942	1.56466	90.6387
								1.56402	50.7628	1.54402	72.1823	1.56402	85.3569
								1.56339	53.8757	1.54339	75.5826	1.56339	83.2267
								1.56275	54.2525	1.54275	73.1427	1.56275	91.0018
								1.56212	48.863	1.54212	70.4455	1.56212	87.3169
								1.56149	51.5135	1.54149	73.3295	1.56149	88.8561
								1.56085	49.4884	1.54085	72.6877	1.56085	87.5318
								1.56022	51.8445	1.54022	73.0056	1.56022	85.0043
								1.55959	51.4303	1.53959	74.2338	1.55959	90.8265
								1.55896	52.1957	1.53896	73.6823	1.55896	91.1452
								1.55833	44.933	1.53833	70.7438	1.55833	83.9634
								1.5577	45.0994	1.5377	71.8297	1.5577	90.6401
								1.55707	49.0773	1.53707	71.4456	1.55707	85.784
								1.55644	43.7511	1.53644	79.5302	1.55644	82.5848
								1.55581	46.7701	1.53581	68.0818	1.55581	85.2027
								1.55518	46.6262	1.53518	71.1586	1.55518	81.6749
								1.55455	47.3844	1.53455	81.0009	1.55455	84.6289
								1.55393	49.9073	1.53393	77.3044	1.55393	86.2571
								1.5533	57.2411	1.5333	69.8017	1.5533	90.8097
								1.55268	58.0638	1.53268	73.4297	1.55268	81.0892
								1.55205	53.3674	1.53205	77.7251	1.55205	85.7271
								1.55142	48.6404	1.53142	72.5574	1.55142	84.641
								1.5508	56.187	1.5308	72.7264	1.5508	86.3126
								1.55018	49.4391	1.53018	72.9271	1.55018	83.9299
								1.54955	43.361	1.52955	79.2622	1.54955	81.2818
								1.54893	38.5056	1.52893	70.0994	1.54893	88.9641
								1.54831	52.3665	1.52831	72.5844	1.54831	89.687
								1.54768	52.1065	1.52768	65.5501	1.54768	91.8429
								1.54706	45.0087	1.52706	68.2943	1.54706	86.381
								1.54644	48.2693	1.52644	72.2648	1.54644	87.4015
								1.54582	51.2856	1.52582	78.284	1.54582	80.1481
								1.5452	49.7297	1.5252	69.7384	1.5452	81.7436
								1.54458	49.3501	1.52458	68.2818	1.54458	79.175
								1.54396	52.1121	1.52396	72.604	1.54396	82.1755
								1.54334	45.5621	1.52334	72.9953	1.54334	86.2709
								1.54273	43.1099	1.52273	62.8797	1.54273	81.8138
								1.54211	47.3313	1.52211	66.5263	1.54211	88.1703
								1.54149	47.6523	1.52149	71.1469	1.54149	81.8362
								1.54088	45.9541	1.52088	72.899	1.54088	82.2267
								1.54026	43.7481	1.52026	64.2423	1.54026	74.9629
								1.53964	44.8195	1.51964	67.0023	1.53964	79.1319
								1.53903	48.2177	1.51903	70.6477	1.53903	78.0258
								1.53841	45.3742	1.51841	62.7816	1.53841	76.6625
								1.5378	43.7349	1.5178	64.2758	1.5378	73.507
								1.53719	43.6038	1.51719	68.5436	1.53719	75.7708
								1.53657	46.5862	1.51657	67.49	1.53657	79.9536
								1.53596	39.4065	1.51596	69.538	1.53596	82.2887
								1.53535	43.7644	1.51535	68.6305	1.53535	73.7733
								1.53474	45.8359	1.51474	67.9494	1.53474	73.6009
								1.53413	43.6455	1.51413	67.7691	1.53413	72.7196
								1.53352	40.0021	1.51352	65.2331	1.53352	78.8948
								1.53291	41.6891	1.51291	62.9703	1.53291	78.0078
								1.5323	40.893	1.5123	72.7343	1.5323	83.4123
								1.53169	43.9227	1.51169	67.5811	1.53169	84.3777
								1.53108	50.1613	1.51108	67.1456	1.53108	78.2486
								1.53047	49.9762	1.51047	65.6368	1.53047	72.7268
								1.52991	47.0904	1.50991	63.971	1.52991	77.1602
								1.5293	38.7639	1.5093	68.9149	1.5293	78.8466
								1.52869	45.8782	1.50869	63.938	1.52869	81.1652
								1.52808	47.6131	1.50808	68.6503	1.52808	74.4572
								1.52748	45.1597	1.50748	64.2041	1.52748	73.7046
								1.52687	41.5031	1.50687	73.2104	1.52687	77.1196
								1.52627	39.8399	1.50627	77.2501	1.52627	83.3392
								1.52566	39.9091	1.50566	65.1328	1.52566	81.2212
								1.52506	44.2401	1.50506	60.4966	1.52506	78.7752
								1.52446	52.2137	1.50446	65.088	1.52446	76.1039
								1.52385	48.687	1.50385	64.5074	1.52385	74.1589
								1.52325	45.8873	1.50325	62.7259	1.52325	77.0617
								1.52265	48.962	1.50265	63.6907	1.52265	77.8742
								1.52205	38.4135	1.50205	67.9916	1.52205	77.8988
								1.52144	39.7561	1.50144	67.2934	1.52144	78.6806
								1.52084	50.7225	1.50084	54.7004	1.52084	80.6908
								1.52024	41.9393	1.50024	57.8226	1.52024	77.9933
								1.51964	44.2215	1.49964	66.8066	1.51964	72.4816
								1.51904	40.9453	1.49904	61.0261	1.51904	75.5284
								1.51844	47.0071	1.49844	62.9588	1.51844	73.6894
								1.51785	43.3589	1.49785	71.4115	1.51785	69.0069
								1.51725	44.8134	1.49725	63.3844	1.51725	76.7179
								1.51665	48.7089	1.49665	62.3105	1.51665	76.7928
								1.51605	45.4212	1.49605	65.1793	1.51605	75.1334
								1.51546	43.1277	1.49546	64.4833	1.51546	71.2174
								1.51486	38.3912	1.49486	60.7917	1.51486	75.7731
								1.51426	49.5038	1.49426	66.1494	1.51426	72.6454
								1.51367	40.5449	1.49367	65.0884	1.51367	69.1352
								1.51307	34.1512	1.49307	62.3866	1.51307	75.027
								1.51248	41.3463	1.49248	64.2727	1.51248	79.7675
								1.51189	47.7025	1.49189	68.8587	1.51189	78.9673
								1.51129	44.6241	1.49129	61.1496	1.51129	73.001
								1.5107	49.4007	1.4907	62.8218	1.5107	72.6307
								1.51011	51.6344	1.49011	63.9635	1.51011	63.7207
								1.50952	46.807	1.48952	65.6229	1.50952	69.3265
								1.50893	44.6659	1.48893	60.6974	1.50893	79.1251
								1.50833	46.3841	1.48833	59.9269	1.50833	71.8323
								1.50774	43.8958	1.48774	63.848	1.50774	66.9549
								1.50715	42.9103	1.48715	60.7128	1.50715	76.2043
								1.50656	43.6098	1.48656	68.7571	1.50656	75.3982
								1.50598	46.8211	1.48598	69.0299	1.50598	68.345
								1.50539	44.6661	1.48539	68.255	1.50539	73.0764
								1.5048	44.2904	1.4848	58.4192	1.5048	74.4296
								1.50421	46.9926	1.48421	58.0614	1.50421	70.6764
								1.50362	47.7187	1.48362	60.7896	1.50362	70.4841
								1.50304	43.7766	1.48304	60.8083	1.50304	71.2052
								1.50245	44.357	1.48245	65.6691	1.50245	70.1884
								1.50186	48.8392	1.48186	58.3793	1.50186	72.6943
								1.50128	50.1275	1.48128	58.3846	1.50128	68.5235
								1.50069	45.3931	1.48069	66.2202	1.50069	73.5273
								1.50011	42.3448	1.48011	63.345	1.50011	71.2951
								1.49953	54.8224	1.47953	62.6829	1.49953	74.0579
								1.49894	44.4842	1.47894	60.8151	1.49894	75.2097
								1.49836	45.645	1.47836	56.4373	1.49836	76.791
								1.49778	41.1315	1.47778	60.2157	1.49778	69.3701
								1.49719	42.6589	1.47719	69.7701	1.49719	65.8589
								1.49661	42.0367	1.47661	66.6563	1.49661	73.0592
								1.49603	44.634	1.47603	68.7354	1.49603	82.0951
								1.49545	44.991	1.47545	65.4153	1.49545	74.5563
								1.49487	44.1352	1.47487	65.4617	1.49487	75.0576
								1.49429	39.5756	1.47429	59.865	1.49429	72.2313
								1.49371	42.481	1.47371	65.7119	1.49371	72.3181
								1.49313	44.4419	1.47313	57.9137	1.49313	73.2031
								1.49255	37.7777	1.47255	61.0765	1.49255	71.6336
								1.49198	45.3018	1.47198	59.0511	1.49198	69.9132
								1.4914	47.9655	1.4714	54.1497	1.4914	67.1411
								1.49082	33.2448	1.47082	57.9461	1.49082	60.8807
								1.49024	34.3889	1.47024	59.8328	1.49024	66.9143
								1.48967	41.8656	1.46967	54.3354	1.48967	72.045
								1.48909	46.4868	1.46909	56.8275	1.48909	72.0305
								1.48852	44.4749	1.46852	55.7235	1.48852	64.3442
								1.48794	46.22	1.46794	57.4088	1.48794	60.4986
								1.48737	45.2987	1.46737	61.1941	1.48737	62.3015
								1.48679	38.3248	1.46679	61.4088	1.48679	70.4656
								1.48622	41.4196	1.46622	58.3603	1.48622	63.847
								1.48565	45.2236	1.46565	60.197	1.48565	63.3847
								1.48507	47.3697	1.46507	50.9651	1.48507	57.9115
								1.4845	50.3417	1.4645	52.2245	1.4845	63.8239
								1.48393	40.0506	1.46393	52.6486	1.48393	66.7927
								1.48336	43.9798	1.46336	60.3845	1.48336	66.457
								1.48279	41.3464	1.46279	52.2649	1.48279	62.5129
								1.48222	38.7821	1.46222	57.8379	1.48222	56.0889
								1.48165	38.327	1.46165	55.394	1.48165	56.0252
								1.48108	40.1365	1.46108	51.4232	1.48108	60.3184
								1.48051	39.4857	1.46051	46.3452	1.48051	51.9071
								1.47994	45.6503	1.45994	50.4158	1.47994	50.1012
								1.47937	50.3656	1.45937	54.5258	1.47937	52.8571
								1.4788	39.9538	1.4588	49.6531	1.4788	53.2285
								1.47823	35.6605	1.45823	51.2436	1.47823	60.6735
								1.47767	37.628	1.45767	51.6843	1.47767	54.0394
								1.4771	35.5743	1.4571	47.6674	1.4771	51.8521
								1.47653	35.8797	1.45653	49.6557	1.47653	56.4542
								1.47597	41.5837	1.45597	55.3019	1.47597	54.0934
								1.4754	38.9	1.4554	51.64	1.4754	51.8102
								1.47484	36.834	1.45484	47.9346	1.47484	55.0996
								1.47427	33.6333	1.45427	41.6739	1.47427	48.8226
								1.47371	44.5047	1.45371	43.3205	1.47371	44.8141
								1.47315	38.0406	1.45315	48.8116	1.47315	44.8957
								1.47258	42.6116	1.45258	42.9318	1.47258	47.1529
								1.47202	37.4355	1.45202	35.6249	1.47202	40.1496
								1.47146	40.8794	1.45146	44.3355	1.47146	37.8684
								1.4709	35.6849	1.4509	43.9533	1.4709	51.3111
								1.47034	39.7065	1.45034	39.1043	1.47034	47.4749
								1.46978	37.7194	1.44978	42.4004	1.46978	39.5912
								1.46922	31.3281	1.44922	42.9888	1.46922	50.6531
								1.46866	31.328	1.44866	37.5866	1.46866	47.8554
								1.4681	31.7236	1.4481	42.1207	1.4681	40.636
								1.46754	34.7487	1.44754	40.788	1.46754	46.3173
								1.46698	34.86	1.44698	38.673	1.46698	39.0379
								1.46642	34.2579	1.44642	30.9375	1.46642	38.4525
								1.46586	36.6078	1.44586	33.3272	1.46586	39.6692
								1.4653	33.0558	1.4453	36.9281	1.4653	36.0012
								1.46475	31.1727	1.44475	35.1525	1.46475	41.8177
								1.46419	39.0553	1.44419	36.2704	1.46419	44.9551
								1.46363	40.4197	1.44363	39.7231	1.46363	44.1388
								1.46308	31.3658	1.44308	37.1434	1.46308	41.5785
								1.46252	28.5525	1.44252	39.9458	1.46252	43.0795
								1.46197	38.7947	1.44197	42.7079	1.46197	42.2281
								1.46141	40.6517	1.44141	37.2267	1.46141	38.5395
								1.46086	33.3228	1.44086	35.5369	1.46086	41.3292
								1.46031	36.9195	1.44031	34.6277	1.46031	38.9884
								1.45975	36.6833	1.43975	40.2623	1.45975	35.0028
								1.4592	29.4965	1.4392	34.9119	1.4592	38.124
								1.45865	29.9996	1.43865	34.3695	1.45865	43.714
								1.4581	40.4984	1.4381	37.9432	1.4581	44.0387
								1.45754	37.7614	1.43754	39.0248	1.45754	34.1972
								1.45699	33.0126	1.43699	36.5457	1.45699	34.2927
								1.45644	29.0638	1.43644	35.6592	1.45644	35.1362
								1.45589	35.1858	1.43589	40.5894	1.45589	40.0725
								1.45534	34.3192	1.43534	36.1925	1.45534	39.2528
								1.45479	35.5415	1.43479	34.7798	1.45479	42.0207
								1.45424	43.8894	1.43424	37.8734	1.45424	40.0179
								1.4537	30.7724	1.4337	35.4914	1.4537	34.3328
								1.45315	26.2806	1.43315	36.7939	1.45315	39.2246
								1.4526	34.5361	1.4326	35.2656	1.4526	41.1854
								1.45205	36.9488	1.43205	36.2484	1.45205	37.5554
								1.4515	32.8767	1.4315	37.1723	1.4515	35.1832
								1.45096	34.9624	1.43096	31.16	1.45096	32.542
								1.45041	33.3736	1.43041	38.8482	1.45041	36.573
								1.44987	34.6181	1.42987	37.9912	1.44987	38.5739
								1.44932	32.6436	1.42932	37.6526	1.44932	40.4334
								1.44878	42.2523	1.42878	39.8193	1.44878	35.3151
								1.44823	38.1384	1.42823	43.4448	1.44823	36.7211
								1.44769	36.1148	1.42769	42.0738	1.44769	42.2292
								1.44714	34.5946	1.42714	42.4891	1.44714	47.6998
								1.4466	43.0064	1.4266	39.5177	1.4466	41.2414
								1.44606	38.7088	1.42606	37.7112	1.44606	35.3091
								1.44552	35.6202	1.42552	40.8805	1.44552	39.2572
								1.44497	34.2792	1.42497	44.7281	1.44497	35.8172
								1.44443	31.6492	1.42443	47.9644	1.44443	42.2649
								1.44389	29.5506	1.42389	33.8511	1.44389	48.3954
								1.44335	33.0726	1.42335	39.0979	1.44335	45.8484
								1.44281	40.8137	1.42281	46.1487	1.44281	40.9225
								1.44227	39.7262	1.42227	43.1093	1.44227	46.4333
								1.44173	33.6977	1.42173	36.9479	1.44173	51.8057
								1.44119	36.1559	1.42119	39.1099	1.44119	52.005
								1.44065	36.5101	1.42065	41.5422	1.44065	47.5873
								1.44011	42.7993	1.42011	42.0357	1.44011	50.0022
								1.43958	36.1329	1.41958	43.928	1.43958	48.6864
								1.43904	34.2506	1.41904	49.5556	1.43904	46.1553
								1.4385	30.3235	1.4185	45.138	1.4385	54.9804
								1.43797	34.7367	1.41797	45.4064	1.43797	50.7859
								1.43743	38.5453	1.41743	47.7628	1.43743	45.6391
								1.43689	41.0849	1.41689	48.866	1.43689	45.8324
								1.43636	37.4201	1.41636	43.1162	1.43636	48.6441
								1.43582	37.1863	1.41582	44.2465	1.43582	49.3389
								1.43529	35.9573	1.41529	51.2412	1.43529	48.49
								1.43475	36.6031	1.41475	50.531	1.43475	58.5275
								1.43422	32.6779	1.41422	48.1225	1.43422	54.8315
								1.43369	38.4617	1.41369	49.3966	1.43369	46.9334
								1.43315	30.5166	1.41315	44.9517	1.43315	47.6555
								1.43262	32.934	1.41262	51.5	1.43262	47.285
								1.43209	34.9919	1.41209	42.7093	1.43209	50.2542
								1.43156	39.9907	1.41156	36.8195	1.43156	43.8849
								1.43102	34.6191	1.41102	47.2263	1.43102	44.1149
								1.43049	37.4885	1.41049	45.3231	1.43049	42.3908
								1.42996	41.469	1.40996	42.3552	1.42996	48.4457
								1.42943	35.3009	1.40943	44.5732	1.42943	47.3102
								1.4289	32.5106	1.4089	43.6491	1.4289	45.9886
								1.42837	36.0294	1.40837	41.6883	1.42837	53.5569
								1.42784	43.143	1.40784	50.3886	1.42784	42.0728
								1.42732	30.0643	1.40732	39.3097	1.42732	44.5893
								1.42679	29.4606	1.40679	41.9143	1.42679	53.1727
								1.42626	35.848	1.40626	41.708	1.42626	47.6522
								1.42573	33.5615	1.40573	43.9161	1.42573	44.7366
								1.4252	35.3295	1.4052	42.6215	1.4252	41.314
								1.42468	42.2554	1.40468	35.6582	1.42468	38.532
								1.42415	41.9011	1.40415	35.2602	1.42415	40.5829
								1.42363	29.2853	1.40363	38.286	1.42363	43.0695
								1.4231	28.5466	1.4031	41.6506	1.4231	44.671
								1.42257	33.1426	1.40257	49.674	1.42257	43.5273
								1.42205	36.5782	1.40205	45.8471	1.42205	44.0045
								1.42153	37.3026	1.40153	40.1475	1.42153	45.505
								1.421	33.1385	1.401	35.7233	1.421	49.9102
								1.42048	39.2486	1.40048	40.082	1.42048	43.6237
								1.41995	38.7109	1.39995	37.0785	1.41995	38.5809
								1.41943	40.5787	1.39943	33.3869	1.41943	42.2968
								1.41891	38.371	1.39891	32.6997	1.41891	36.8134
								1.41839	33.3769	1.39839	34.926	1.41839	39.0799
								1.41787	30.3635	1.39787	37.5636	1.41787	40.9045
								1.41734	27.9225	1.39734	38.114	1.41734	38.5977
								1.41682	33.2029	1.39682	40.0684	1.41682	35.8974
								1.4163	39.6263	1.3963	37.244	1.4163	37.355
								1.41578	36.1738	1.39578	37.5617	1.41578	39.0256
								1.41526	41.0564	1.39526	38.9346	1.41526	40.4044
								1.41525	41.1854	1.39525	39.0599	1.41525	40.3027
								1.41473	35.8997	1.39473	39.6268	1.41473	37.1887
								1.41421	35.4519	1.39421	40.8162	1.41421	48.6565
								1.41369	36.1092	1.39369	36.8834	1.41369	44.2959
								1.41317	42.7144	1.39317	38.3419	1.41317	46.4305
								1.41265	35.9423	1.39265	43.9805	1.41265	42.2921
								1.41214	26.4423	1.39214	40.0737	1.41214	49.8332
								1.41162	28.5766	1.39162	39.2202	1.41162	50.0795
								1.4111	35.2828	1.3911	42.4484	1.4111	40.9399
								1.41059	38.2284	1.39059	41.0708	1.41059	43.4676
								1.41007	36.3337	1.39007	41.5227	1.41007	45.5464
								1.40955	32.9868	1.38955	46.8983	1.40955	44.3047
								1.40904	29.9529	1.38904	46.3573	1.40904	44.5619
								1.40852	37.1356	1.38852	39.4716	1.40852	49.1493
								1.40801	44.1088	1.38801	38.7393	1.40801	40.6462
								1.40749	42.9676	1.38749	39.5604	1.40749	37.3241
								1.40698	38.8473	1.38698	35.3595	1.40698	42.4183
								1.40647	40.8162	1.38647	40.5013	1.40647	41.7241
								1.40595	37.1393	1.38595	39.9309	1.40595	44.9548
								1.40544	34.1793	1.38544	39.8924	1.40544	44.6195
								1.40493	42.0332	1.38493	40.0739	1.40493	44.5067
								1.40442	37.3089	1.38442	46.2245	1.40442	45.5015
								1.4039	32.1389	1.3839	48.1616	1.4039	45.4684
								1.40339	31.827	1.38339	50.385	1.40339	47.1646
								1.40288	40.6645	1.38288	47.4293	1.40288	46.5296
								1.40237	42.4831	1.38237	45.8174	1.40237	45.937
								1.40186	33.5425	1.38186	43.9989	1.40186	44.6683
								1.40135	34.0956	1.38135	45.0811	1.40135	52.4359
								1.40084	35.1089	1.38084	47.6061	1.40084	48.9058
								1.40033	32.6907	1.38033	44.644	1.40033	41.5916
								1.39982	36.1395	1.37982	41.9184	1.39982	46.2802
								1.39932	38.2849	1.37932	45.7022	1.39932	48.0111
								1.39881	35.7678	1.37881	49.5157	1.39881	40.0517
								1.3983	39.4175	1.3783	44.2347	1.3983	46.6194
								1.39779	29.2961	1.37779	40.8012	1.39779	42.3745
								1.39729	35.3832	1.37729	43.4457	1.39729	44.4965
								1.39678	39.9517	1.37678	45.7238	1.39678	46.1973
								1.39627	38.5249	1.37627	41.6272	1.39627	46.9411
								1.39577	39.7774	1.37577	45.1592	1.39577	51.2455
								1.39526	43.609	1.37526	45.5789	1.39526	49.6218
								1.39476	33.2111	1.37476	45.5238	1.39476	48.2624
								1.39425	30.0358	1.37425	43.3462	1.39425	48.9459
								1.39375	37.604	1.37375	47.2379	1.39375	44.2875
								1.39324	36.8299	1.37324	42.7224	1.39324	40.5592
								1.39274	36.774	1.37274	47.7829	1.39274	43.6769
								1.39224	35.8439	1.37224	43.2078	1.39224	46.1464
								1.39173	38.9374	1.37173	44.2437	1.39173	44.5911
								1.39123	35.5146	1.37123	41.8092	1.39123	40.2459
								1.39073	35.2984	1.37073	39.9001	1.39073	40.2816
								1.39023	44.56	1.37023	37.7592	1.39023	40.6086
								1.38973	38.5671	1.36973	40.6712	1.38973	47.5696
								1.38923	33.79	1.36923	43.9017	1.38923	41.0377
								1.38873	43.0101	1.36873	43.8058	1.38873	44.913
								1.38822	40.4539	1.36822	44.9576	1.38822	41.5374
								1.38772	31.72	1.36772	43.6018	1.38772	35.1199
								1.38723	30.7843	1.36723	39.2878	1.38723	40.148
								1.38673	33.7181	1.36673	42.3456	1.38673	46.5355
								1.38623	37.0153	1.36623	43.6332	1.38623	43.5153
								1.38573	35.3528	1.36573	42.7622	1.38573	46.4675
								1.38523	37.636	1.36523	38.9208	1.38523	40.9999
								1.38473	33.917	1.36473	42.1515	1.38473	40.4998
								1.38424	34.6525	1.36424	35.3985	1.38424	48.8341
								1.38374	34.7559	1.36374	36.6114	1.38374	46.7473
								1.38324	42.8181	1.36324	46.6017	1.38324	38.9441
								1.38275	40.2775	1.36275	45.9916	1.38275	41.0243
								1.38225	34.6979	1.36225	42.1558	1.38225	43.9456
								1.38175	32.0494	1.36175	39.6372	1.38175	44.4811
								1.38126	35.389	1.36126	36.3338	1.38126	41.7673
								1.38076	35.5579	1.36076	37.6928	1.38076	39.3613
								1.38027	41.7768	1.36027	45.2698	1.38027	36.4883
								1.37978	36.227	1.35978	44.4727	1.37978	34.9969
								1.37928	34.0575	1.35928	37.6138	1.37928	38.9248
								1.37879	31.1404	1.35879	37.3439	1.37879	49.4235
								1.3783	35.0299	1.3583	35.5683	1.3783	41.8082
								1.3778	36.8499	1.3578	38.8749	1.3778	46.1186
								1.37731	39.6575	1.35731	39.8972	1.37731	39.6175
								1.37682	31.5002	1.35682	36.7701	1.37682	41.9126
								1.37633	32.3644	1.35633	47.0449	1.37633	45.014
								1.37584	33.5683	1.35584	44.0577	1.37584	44.9001
								1.37534	32.0041	1.35534	38.3353	1.37534	44.4226
								1.37485	41.7532	1.35485	45.6188	1.37485	43.303
								1.37436	39.02	1.35436	41.8422	1.37436	43.5704
								1.37387	30.5848	1.35387	40.4509	1.37387	48.712
								1.37338	32.1172	1.35338	41.1571	1.37338	49.7446
								1.37289	34.277	1.35289	47.5297	1.37289	45.5275
								1.37241	34.1723	1.35241	44.0644	1.37241	40.6886
								1.37192	35.0846	1.35192	40.8158	1.37192	43.7866
								1.37143	39.2858	1.35143	39.9602	1.37143	36.6123
								1.37094	32.4659	1.35094	41.725	1.37094	43.7977
								1.37045	29.3725	1.35045	35.3749	1.37045	46.6679
								1.36997	33.9848	1.34997	41.349	1.36997	45.7381
								1.36948	41.3356	1.34948	48.9935	1.36948	48.6083
								1.36899	38.0182	1.34899	40.519	1.36899	46.0204
								1.36851	34.1434	1.34851	48.0329	1.36851	51.3333
								1.36802	37.7664	1.34802	45.8376	1.36802	50.6759
								1.36754	39.198	1.34754	46.6996	1.36754	43.0456
								1.36705	35.6258	1.34705	47.5591	1.36705	42.3514
								1.36657	36.0507	1.34657	47.6887	1.36657	48.1582
								1.36608	44.507	1.34608	39.7641	1.36608	46.1792
								1.3656	38.2316	1.3456	42.911	1.3656	47.8357
								1.36512	38.2367	1.34512	43.7084	1.36512	46.9851
								1.36463	45.5104	1.34463	40.5463	1.36463	50.2366
								1.36415	39.7172	1.34415	41.2246	1.36415	47.3778
								1.36367	41.6859	1.34367	44.6033	1.36367	45.6248
								1.36318	43.8267	1.34318	47.1068	1.36318	46.4654
								1.3627	43.4767	1.3427	36.6604	1.3627	44.3172
								1.36222	31.0806	1.34222	42.0228	1.36222	46.2643
								1.36174	34.2037	1.34174	46.396	1.36174	49.1695
								1.36126	41.6369	1.34126	48.6106	1.36126	46.1781
								1.36078	33.2859	1.34078	46.3519	1.36078	40.8208
								1.3603	30.0466	1.3403	46.0309	1.3603	42.3419
								1.35982	34.4224	1.33982	42.466	1.35982	46.858
								1.35934	33.8001	1.33934	43.5493	1.35934	44.5693
								1.35886	26.5623	1.33886	35.473	1.35886	44.4398
								1.35838	29.7077	1.33838	39.594	1.35838	48.3088
								1.3579	39.4304	1.3379	41.376	1.3579	48.3471
								1.35742	36.6004	1.33742	41.8588	1.35742	42.3054
								1.35695	30.9182	1.33695	47.2072	1.35695	40.5273
								1.35647	36.2962	1.33647	43.9588	1.35647	45.5928
								1.35599	38.8143	1.33599	46.3483	1.35599	46.3214
								1.35551	33.0794	1.33551	39.5916	1.35551	41.8391
								1.35504	31.0857	1.33504	38.7597	1.35504	47.4283
								1.35456	39.4204	1.33456	36.9724	1.35456	46.0285
								1.35409	34.3071	1.33409	41.0648	1.35409	41.5522
								1.35361	36.7835	1.33361	42.9363	1.35361	45.5377
								1.35314	36.2458	1.33314	42.5802	1.35314	42.6001
								1.35266	38.4952	1.33266	42.8731	1.35266	43.0051
								1.35219	35.5518	1.33219	37.0672	1.35219	45.3733
								1.35171	31.488	1.33171	38.2086	1.35171	46.7935
								1.35124	37.3581	1.33124	40.5178	1.35124	44.8959
								1.35077	37.9144	1.33077	40.6257	1.35077	39.9144
								1.35029	32.7705	1.33029	33.5132	1.35029	41.4708
								1.34982	34.3842	1.32982	34.0576	1.34982	44.0712
								1.34935	38.4503	1.32935	40.1552	1.34935	43.8075
								1.34888	34.2708	1.32888	39.3684	1.34888	40.4363
								1.3484	36.6178	1.3284	40.3751	1.3484	47.2693
								1.34793	42.5268	1.32793	32.2277	1.34793	42.4143
								1.34746	33.1866	1.32746	34.4746	1.34746	40.0218
								1.34699	28.5425	1.32699	40.775	1.34699	45.9596
								1.34652	35.6304	1.32652	42.0731	1.34652	53.3367
								1.34605	39.5033	1.32605	38.2659	1.34605	39.9682
								1.34558	37.2129	1.32558	42.3038	1.34558	37.2806
								1.34511	36.106	1.32511	45.6555	1.34511	40.2748
								1.34464	40.0291	1.32464	41.6659	1.34464	48.2459
								1.34417	30.0571	1.32417	38.198	1.34417	44.1919
								1.3437	31.7762	1.3237	41.9516	1.3437	42.0939
								1.34324	36.8487	1.32324	46.3174	1.34324	41.1294
								1.34277	38.2793	1.32277	34.7177	1.34277	43.4723
								1.3423	31.7114	1.3223	37.8807	1.3423	39.7047
								1.34183	30.5306	1.32183	41.7001	1.34183	41.8107
								1.34137	37.5308	1.32137	41.9888	1.34137	44.5891
								1.3409	34.0235	1.3209	36.5494	1.3409	47.021
								1.34043	38.3346	1.32043	37.0804	1.34043	46.789
								1.33997	44.1767	1.31997	44.7992	1.33997	47.1663
								1.3395	39.1326	1.3195	38.3085	1.3395	47.8432
								1.33904	30.4176	1.31904	37.4195	1.33904	39.6622
								1.33857	33.0048	1.31857	44.3387	1.33857	42.971
								1.33811	43.8622	1.31811	40.7722	1.33811	41.0897
								1.33764	37.3608	1.31764	42.4619	1.33764	43.4735
								1.33718	35.0768	1.31718	42.081	1.33718	47.301
								1.33672	33.0193	1.31672	38.1188	1.33672	48.9559
								1.33625	35.5058	1.31625	41.5669	1.33625	42.4801
								1.33579	32.8711	1.31579	48.0598	1.33579	46.3853
								1.33533	44.2948	1.31533	47.2602	1.33533	53.4823
								1.33487	43.6786	1.31487	45.151	1.33487	47.5325
								1.3344	31.2453	1.3144	50.0977	1.3344	42.1358
								1.33394	40.9744	1.31394	52.1491	1.33394	50.7906
								1.33348	44.3293	1.31348	45.4958	1.33348	50.7556
								1.33302	41.7998	1.31302	48.693	1.33302	44.8464
								1.33256	31.678	1.31256	48.0121	1.33256	45.137
								1.3321	31.3529	1.3121	47.057	1.3321	46.182
								1.33164	31.8477	1.31164	44.7527	1.33164	45.2456
								1.33118	35.0403	1.31118	44.9026	1.33118	49.157
								1.33072	35.3921	1.31072	44.7933	1.33072	49.6247
								1.33026	41.1257	1.31026	43.6725	1.33026	43.3
								1.3298	41.3763	1.3098	49.1346	1.3298	38.9829
								1.32934	34.5216	1.30934	45.5808	1.32934	31.3188
								1.32889	37.5121	1.30889	46.3505	1.32889	44.4306
								1.32843	38.9131	1.30843	45.6519	1.32843	42.1184
								1.32797	31.9506	1.30797	36.7816	1.32797	41.7658
								1.32751	38.6524	1.30751	40.0585	1.32751	40.2971
								1.32706	36.5682	1.30706	44.9904	1.32706	46.622
								1.3266	38.6078	1.3066	44.9553	1.3266	41.873
								1.32614	36.6822	1.30614	39.2778	1.32614	39.3759
								1.32569	42.3212	1.30569	43.3754	1.32569	45.8307
								1.32523	48.623	1.30523	37.9791	1.32523	43.9098
								1.32478	35.6545	1.30478	37.7356	1.32478	40.3615
								1.32432	31.0365	1.30432	44.874	1.32432	45.1707
								1.32387	34.3387	1.30387	45.6454	1.32387	43.0446
								1.32341	29.1707	1.30341	43.9271	1.32341	42.6061
								1.32296	35.8004	1.30296	42.8544	1.32296	42.3279
								1.32251	41.0265	1.30251	41.3144	1.32251	50.31
								1.32205	40.235	1.30205	34.3757	1.32205	44.7217
								1.3216	36.172	1.3016	40.9861	1.3216	44.1669
								1.32115	30.2498	1.30115	38.7369	1.32115	41.2566
								1.32069	40.4051	1.30069	42.8345	1.32069	44.4495
								1.32024	41.3173	1.30024	45.0627	1.32024	36.0374
								1.31979	29.9017	1.29979	39.1971	1.31979	43.9942
								1.31934	33.175	1.29934	37.2966	1.31934	48.4686
								1.31889	38.4757	1.29889	38.0516	1.31889	41.5516
								1.31844	33.0231	1.29844	33.9701	1.31844	42.1541
								1.31799	37.1283	1.29799	28.7948	1.31799	43.9451
								1.31754	37.6403	1.29754	37.5189	1.31754	41.5241
								1.31709	41.2923	1.29709	38.349	1.31709	36.8517
								1.31664	27.2387	1.29664	37.8972	1.31664	42.5879
								1.31619	36.5424	1.29619	47.1777	1.31619	47.7402
								1.31579	38.6512	1.29579	41.8751	1.31579	39.2606
								1.31534	34.2043	1.29534	42.29	1.31534	36.9349
								1.31489	33.5859	1.29489	46.753	1.31489	34.5773
								1.31444	36.1465	1.29444	37.6009	1.31444	45.12
								1.31399	33.805	1.29399	34.8286	1.31399	41.3738
								1.31354	29.8155	1.29354	36.0381	1.31354	40.5202
								1.3131	32.1106	1.2931	41.0186	1.3131	45.2038
								1.31265	36.9845	1.29265	42.4886	1.31265	40.238
								1.3122	34.5074	1.2922	40.8557	1.3122	44.7003
								1.31176	31.9745	1.29176	43.1833	1.31176	45.7025
								1.31131	37.0889	1.29131	45.8709	1.31131	40.6866
								1.31086	30.3349	1.29086	43.5897	1.31086	41.1522
								1.31042	32.2476	1.29042	43.7483	1.31042	43.0385
								1.30997	30.0426	1.28997	43.2933	1.30997	45.3579
								1.30953	32.4423	1.28953	40.2035	1.30953	41.7329
								1.30908	36.3407	1.28908	38.058	1.30908	39.2403
								1.30864	33.2181	1.28864	42.3325	1.30864	38.9981
								1.3082	37.448	1.2882	44.9268	1.3082	41.5265
								1.30775	35.9295	1.28775	40.3858	1.30775	40.3128
								1.30731	34.3412	1.28731	44.6733	1.30731	39.8992
								1.30686	37.2077	1.28686	44.1272	1.30686	50.328
								1.30642	44.1219	1.28642	38.5525	1.30642	45.1231
								1.30598	38.3605	1.28598	38.4612	1.30598	38.9668
								1.30554	38.7852	1.28554	43.1364	1.30554	37.9469
								1.30509	44.2279	1.28509	46.7061	1.30509	46.6491
								1.30465	40.3051	1.28465	38.4785	1.30465	48.2116
								1.30421	31.3416	1.28421	39.7145	1.30421	46.4792
								1.30377	40.7713	1.28377	45.4122	1.30377	41.2329
								1.30333	45.0935	1.28333	44.9092	1.30333	39.134
								1.30289	36.2813	1.28289	46.4326	1.30289	41.3892
								1.30245	31.2376	1.28245	48.1479	1.30245	41.8549
								1.30201	37.3977	1.28201	45.9651	1.30201	52.081
								1.30157	35.7517	1.28157	41.7287	1.30157	51.3856
								1.30113	35.0123	1.28113	40.2303	1.30113	47.0416
								1.30069	38.6464	1.28069	43.531	1.30069	49.7803
								1.30025	45.3566	1.28025	41.8743	1.30025	47.0718
								1.29981	43.1345	1.27981	47.8853	1.29981	50.3808
								1.29938	39.1696	1.27938	46.8713	1.29938	49.0085
								1.29894	38.6636	1.27894	47.1016	1.29894	49.3803
								1.2985	31.4798	1.2785	42.1105	1.2985	37.8707
								1.29806	36.8275	1.27806	40.3489	1.29806	43.205
								1.29763	35.3194	1.27763	41.4762	1.29763	45.0128
								1.29719	40.0808	1.27719	39.8335	1.29719	41.0158
								1.29675	34.0167	1.27675	40.7572	1.29675	43.9293
								1.29632	34.6685	1.27632	44.2696	1.29632	45.8822
								1.29588	43.3596	1.27588	44.3431	1.29588	42.0064
								1.29545	37.4192	1.27545	42.9982	1.29545	46.8594
								1.29501	36.2083	1.27501	43.8484	1.29501	47.1409
								1.29458	36.1639	1.27458	44.7359	1.29458	44.2463
								1.29414	34.4983	1.27414	45.109	1.29414	38.0702
								1.29371	32.429	1.27371	40.528	1.29371	41.9436
								1.29327	43.4156	1.27327	48.1994	1.29327	44.1406
								1.29284	39.2005	1.27284	36.4096	1.29284	45.2982
								1.29241	29.5009	1.27241	41.4732	1.29241	40.444
								1.29197	27.6137	1.27197	46.2712	1.29197	41.7601
								1.29154	34.862	1.27154	43.227	1.29154	43.4431
								1.29111	39.3671	1.27111	41.6476	1.29111	36.3693
								1.29068	33.237	1.27068	39.9791	1.29068	39.5905
								1.29024	30.0561	1.27024	41.3797	1.29024	43.1589
								1.28981	37.2423	1.26981	43.8424	1.28981	37.0703
								1.28938	39.191	1.26938	36.5562	1.28938	35.9215
								1.28895	35.6844	1.26895	41.275	1.28895	43.1334
								1.28852	46.3383	1.26852	42.2609	1.28852	43.5765
								1.28809	41.6058	1.26809	39.7016	1.28809	41.283
								1.28766	35.646	1.26766	40.2469	1.28766	40.7889
								1.28723	30.9736	1.26723	44.6368	1.28723	48.2579
								1.2868	36.1784	1.2668	40.4444	1.2868	44.1697
								1.28637	38.2496	1.26637	43.5737	1.28637	39.9813
								1.28594	35.6056	1.26594	41.2765	1.28594	40.7196
								1.28551	35.2329	1.26551	36.4722	1.28551	51.244
								1.28508	38.8093	1.26508	39.6712	1.28508	45.4429
								1.28466	29.5196	1.26466	39.7963	1.28466	40.754
								1.28423	28.047	1.26423	41.0778	1.28423	40.9284
								1.2838	39.955	1.2638	37.0789	1.2838	34.3228
								1.28337	29.1917	1.26337	33.8418	1.28337	38.8574
								1.28295	27.0857	1.26295	39.8249	1.28295	43.5161
								1.28252	33.2476	1.26252	34.7683	1.28252	42.1565
								1.28209	33.1216	1.26209	34.0247	1.28209	39.6179
								1.28167	34.8375	1.26167	39.5758	1.28167	38.3218
								1.28124	41.3044	1.26124	44.7749	1.28124	38.43
								1.28082	42.3845	1.26082	36.0478	1.28082	43.6939
								1.28039	39.2777	1.26039	42.6132	1.28039	45.9918
								1.27997	37.4843	1.25997	41.9855	1.27997	40.7293
								1.27954	36.9667	1.25954	36.818	1.27954	44.1417
								1.27912	40.4174	1.25912	39.0665	1.27912	42.6842
								1.27869	34.5909	1.25869	38.9897	1.27869	41.0543
								1.27827	32.5756	1.25827	37.6968	1.27827	39.6544
								1.27785	39.5147	1.25785	42.9901	1.27785	36.2991
								1.27742	37.9425	1.25742	42.2816	1.27742	41.7424
								1.277	35.2488	1.257	40.1628	1.277	39.9226
								1.27658	45.0303	1.25658	42.1114	1.27658	45.9908
								1.27615	38.6217	1.25615	38.0197	1.27615	40.6094
								1.27573	35.0464	1.25573	38.842	1.27573	50.2972
								1.27531	40.1336	1.25531	43.3045	1.27531	41.1855
								1.27489	41.3233	1.25489	43.636	1.27489	34.3793
								1.27447	42.0835	1.25447	46.1124	1.27447	41.1701
								1.27405	39.4457	1.25405	45.4532	1.27405	47.9017
								1.27363	35.8421	1.25363	43.6108	1.27363	48.7697
								1.2732	36.9576	1.2532	40.3981	1.2732	43.7243
								1.27278	29.7166	1.25278	39.8433	1.27278	43.4714
								1.27236	35.1361	1.25236	39.9222	1.27236	46.7951
								1.27195	46.0422	1.25195	35.1352	1.27195	44.2737
								1.27153	39.7793	1.25153	37.3013	1.27153	39.2007
								1.27111	35.392	1.25111	44.9091	1.27111	44.8237
								1.27069	39.989	1.25069	44.0562	1.27069	43.9712
								1.27027	36.8216	1.25027	35.6068	1.27027	46.0583
								1.26985	34.8775	1.24985	42.0311	1.26985	43.6609
								1.26943	30.1265	1.24943	41.3494	1.26943	47.8069
								1.26902	40.339	1.24902	42.3102	1.26902	47.0863
								1.2686	33.316	1.2486	42.2447	1.2686	41.5838
								1.26818	33.6318	1.24818	42.4626	1.26818	42.7277
								1.26776	37.2536	1.24776	43.1997	1.26776	41.5872
								1.26735	43.2536	1.24735	45.9557	1.26735	45.3935
								1.26693	33.6268	1.24693	38.8941	1.26693	44.8984
								1.26652	34.2716	1.24652	41.499	1.26652	48.8283
								1.2661	35.6076	1.2461	34.9051	1.2661	43.2433
								1.26568	38.5334	1.24568	41.1123	1.26568	40.9082
								1.26527	36.3914	1.24527	46.4439	1.26527	40.0117
								1.26485	38.7388	1.24485	43.9821	1.26485	46.292
								1.26444	38.65	1.24444	43.3423	1.26444	46.0068
								1.26403	29.9697	1.24403	46.4146	1.26403	45.8767
								1.26361	35.3629	1.24361	40.4144	1.26361	39.61
								1.2632	42.8913	1.2432	39.6788	1.2632	41.7494
								1.26278	41.7586	1.24278	38.1498	1.26278	38.5126
								1.26237	32.5154	1.24237	43.3284	1.26237	40.0673
								1.26196	36.3117	1.24196	44.1806	1.26196	48.2681
								1.26154	36.9945	1.24154	40.8585	1.26154	40.1324
								1.26113	31.6908	1.24113	33.2415	1.26113	36.4533
								1.26072	35.2905	1.24072	41.9158	1.26072	43.5246
								1.26031	36.2288	1.24031	41.5783	1.26031	42.0047
								1.2599	40.7845	1.2399	41.7015	1.2599	41.2468
								1.25949	35.2712	1.23949	43.4715	1.25949	46.7325
								1.25907	38.7605	1.23907	45.9902	1.25907	38.3311
								1.25866	39.1027	1.23866	43.0121	1.25866	34.5957
								1.25825	32.8532	1.23825	38.9376	1.25825	44.3376
								1.25784	33.9901	1.23784	37.8822	1.25784	44.7201
								1.25743	43.8758	1.23743	42.3941	1.25743	43.362
								1.25702	34.2015	1.23702	44.7642	1.25702	40.289
								1.25661	32.0024	1.23661	40.6575	1.25661	39.5927
								1.2562	40.7316	1.2362	33.8168	1.2562	40.9693
								1.25579	37.8867	1.23579	38.8512	1.25579	30.814
								1.25539	34.3199	1.23539	40.3473	1.25539	35.0708
								1.25498	35.8225	1.23498	36.8862	1.25498	40.885
								1.25457	36.6346	1.23457	42.9414	1.25457	42.8503
								1.25416	36.7277	1.23416	40.4959	1.25416	41.2892
								1.25375	33.57	1.23375	40.5257	1.25375	43.4446
								1.25335	33.9867	1.23335	36.5579	1.25335	48.9331
								1.25294	37.8945	1.23294	37.6005	1.25294	46.4946
								1.25253	31.2974	1.23253	40.8038	1.25253	39.5526
								1.25213	30.9249	1.23213	39.6092	1.25213	33.6649
								1.25172	40.2601	1.23172	35.0739	1.25172	38.0039
								1.25131	39.1302	1.23131	33.5482	1.25131	43.2658
								1.25091	37.1341	1.23091	41.7025	1.25091	42.3387
								1.2505	36.6223	1.2305	41.1548	1.2505	38.8896
								1.2501	33.6855	1.2301	40.9992	1.2501	44.3418
								1.24969	28.8775	1.22969	43.9338	1.24969	39.0605
								1.24929	28.7625	1.22929	46.6096	1.24929	49.7952
								1.24888	38.2229	1.22888	44.923	1.24888	47.7733
								1.24848	36.0616	1.22848	40.8568	1.24848	50.8043
								1.24808	32.8876	1.22808	38.6577	1.24808	45.2501
								1.24767	39.9925	1.22767	40.0154	1.24767	38.4452
								1.24727	43.2649	1.22727	42.7953	1.24727	37.906
								1.24687	31.6255	1.22687	40.9125	1.24687	44.4563
								1.24646	34.7222	1.22646	44.1246	1.24646	43.9639
								1.24606	37.7858	1.22606	44.8954	1.24606	47.2718
								1.24566	30.4036	1.22566	42.3566	1.24566	48.7069
								1.24526	36.9832	1.22526	49.4064	1.24526	45.1898
								1.24485	48.7704	1.22485	44.387	1.24485	48.385
								1.24445	47.7412	1.22445	39.1388	1.24445	43.6273
								1.24405	35.5937	1.22405	41.893	1.24405	37.6283
								1.24365	36.2207	1.22365	42.1525	1.24365	48.8481
								1.24325	44.0038	1.22325	38.368	1.24325	47.1166
								1.24285	39.3612	1.22285	52.8828	1.24285	43.9852
								1.24245	31.5034	1.22245	49.3723	1.24245	47.2061
								1.24205	45.5315	1.22205	42.5548	1.24205	49.3734
								1.24165	37.5889	1.22165	41.5646	1.24165	50.426
								1.24125	30.8089	1.22125	43.1464	1.24125	47.0381
								1.24085	39.9462	1.22085	52.3016	1.24085	56.0955
								1.24045	43.944	1.22045	53.9842	1.24045	52.3121
								1.24005	47.2258	1.22005	50.6322	1.24005	47.4785
								1.23965	47.7696	1.21965	54.8588	1.23965	56.3183
								1.23926	55.2476	1.21926	57.8938	1.23926	62.8292
								1.23886	63.7638	1.21886	58.9451	1.23886	65.3452
								1.23846	64.4222	1.21846	63.2346	1.23846	67.1186
								1.23806	73.3617	1.21806	73.8013	1.23806	74.4606
								1.23767	71.0434	1.21767	70.1226	1.23767	79.5824
								1.23727	78.2143	1.21727	76.925	1.23727	82.8541
								1.23687	79.3743	1.21687	94.1765	1.23687	92.5318
								1.23648	92.198	1.21648	93.5602	1.23648	91.2236
								1.23608	96.6268	1.21608	88.3596	1.23608	93.7861
								1.23568	95.2889	1.21568	99.5321	1.23568	96.4092
								1.23529	99.8885	1.21529	99.7278	1.23529	108.63
								1.23489	105.51	1.21489	103.657	1.23489	108.507
								1.2345	102.697	1.2145	104.117	1.2345	99.8274
								1.2341	92.7531	1.2141	100.296	1.2341	97.6462
								1.23371	94.9495	1.21371	98.2266	1.23371	98.9372
								1.23332	92.2692	1.21332	98.1266	1.23332	103.69
								1.23292	87.4912	1.21292	101.735	1.23292	99.1953
								1.23253	93.582	1.21253	103.084	1.23253	94.2963
								1.23213	85.1984	1.21213	97.8221	1.23213	90.7894
								1.23174	72.8307	1.21174	85.7108	1.23174	90.1636
								1.23135	65.4659	1.21135	89.0841	1.23135	91.8233
								1.23096	65.1434	1.21096	86.5534	1.23096	83.5419
								1.23056	62.8277	1.21056	74.5756	1.23056	81.8185
								1.23017	57.0189	1.21017	71.9622	1.23017	76.1651
								1.22978	61.4103	1.20978	76.0978	1.22978	79.3286
								1.22939	54.0204	1.20939	61.0699	1.22939	76.5415
								1.229	37.917	1.209	60.3108	1.229	71.4501
								1.2286	35.6844	1.2086	63.3931	1.2286	73.6498
								1.22821	39.2004	1.20821	56.8898	1.22821	73.0543
								1.22782	44.4844	1.20782	63.4192	1.22782	66.6361
								1.22743	35.9681	1.20743	66.8605	1.22743	70.4975
								1.22704	43.8422	1.20704	66.221	1.22704	71.8587
								1.22665	47.59	1.20665	65.374	1.22665	73.4206
								1.22626	36.1932	1.20626	67.493	1.22626	75.371
								1.22587	37.3312	1.20587	71.0221	1.22587	76.3148
								1.22548	45.904	1.20548	70.7824	1.22548	84.5676
								1.22509	43.1488	1.20509	67.9763	1.22509	81.5443
								1.2247	37.0529	1.2047	65.1122	1.2247	81.7281
								1.22431	42.6025	1.20431	67.9687	1.22431	87.4355
								1.22393	39.5564	1.20393	67.9304	1.22393	89.66
								1.22354	47.0576	1.20354	79.8238	1.22354	91.2455
								1.22315	42.1985	1.20315	84.4187	1.22315	94.7243
								1.22276	39.9674	1.20276	78.1948	1.22276	99.1247
								1.22237	42.2677	1.20237	81.2651	1.22237	92.7104
								1.22199	35.7493	1.20199	81.8763	1.22199	106.063
								1.2216	42.4244	1.2016	84.026	1.2216	105.164
								1.22121	42.2334	1.20121	88.6793	1.22121	103.819
								1.22083	39.1182	1.20083	93.253	1.22083	111.7
								1.22044	45.8279	1.20044	94.025	1.22044	121.664
								1.22005	49.9465	1.20005	91.1428	1.22005	119.051
								1.21967	45.0485	1.19967	93.8069	1.21967	118.965
								1.21928	44.4819	1.19928	96.9986	1.21928	115.62
								1.2189	47.9016	1.1989	100.017	1.2189	119.234
								1.21851	49.2068	1.19851	95.4642	1.21851	116.368
								1.21813	44.003	1.19813	95.8505	1.21813	122.089
								1.21774	39.2027	1.19774	96.2006	1.21774	121.818
								1.21736	49.9615	1.19736	91.0306	1.21736	116.009
								1.21697	41.3799	1.19697	93.1895	1.21697	118.256
								1.21659	42.9131	1.19659	97.1594	1.21659	114.502
								1.21621	48.1548	1.19621	93.5337	1.21621	107.87
								1.21582	43.574	1.19582	96.2805	1.21582	109.881
								1.21544	40.1647	1.19544	88.2652	1.21544	105.098
								1.21506	47.8421	1.19506	89.0103	1.21506	110.19
								1.21468	51.8447	1.19468	93.0962	1.21468	110.61
								1.21429	47.1082	1.19429	83.7596	1.21429	105.151
								1.21391	38.5944	1.19391	80.9696	1.21391	105.207
								1.21353	44.6623	1.19353	76.7263	1.21353	102.327
								1.21315	47.4282	1.19315	81.2727	1.21315	92.1674
								1.21277	42.1648	1.19277	83.1048	1.21277	88.7937
								1.21238	44.3029	1.19238	85.3562	1.21238	89.8904
								1.212	48.0812	1.192	77.3295	1.212	99.0312
								1.21162	37.4931	1.19162	78.1781	1.21162	92.3571
								1.21124	33.9773	1.19124	74.8978	1.21124	92.1582
								1.21086	46.6427	1.19086	74.2083	1.21086	92.6822
								1.21048	51.0577	1.19048	75.9733	1.21048	89.8383
								1.2101	36.1835	1.1901	74.1927	1.2101	91.3059
								1.20972	34.5597	1.18972	76.7981	1.20972	94.6755
								1.20934	38.6777	1.18934	73.518	1.20934	90.2327
								1.20896	42.7839	1.18896	79.5499	1.20896	87.3425
								1.20859	42.4163	1.18859	77.9061	1.20859	89.4319
								1.20821	46.0298	1.18821	80.2371	1.20821	91.2818
								1.20783	50.8264	1.18783	85.9074	1.20783	90.3312
								1.20745	48.6774	1.18745	84.7509	1.20745	103.847
								1.20707	41.0764	1.18707	88.1684	1.20707	104.265
								1.2067	51.1019	1.1867	83.1423	1.2067	105.625
								1.20632	48.4374	1.18632	83.2746	1.20632	98.514
								1.20594	40.0784	1.18594	88.0357	1.20594	100.013
								1.20556	44.4286	1.18556	90.3171	1.20556	105.641
								1.20519	36.0059	1.18519	87.6837	1.20519	104.427
								1.20481	36.1007	1.18481	87.5608	1.20481	104.643
								1.20444	43.0985	1.18444	87.1483	1.20444	106.918
								1.20406	46.3078	1.18406	78.694	1.20406	105.682
								1.20368	40.095	1.18368	84.1155	1.20368	106.949
								1.20331	33.696	1.18331	86.5319	1.20331	110.121
								1.20293	43.6815	1.18293	88.5138	1.20293	109.253
								1.20256	40.7626	1.18256	89.64	1.20256	96.9044
								1.20218	37.1217	1.18218	85.2861	1.20218	97.1949
								1.20181	37.562	1.18181	84.6314	1.20181	98.9827
								1.20143	44.6192	1.18143	80.5992	1.20143	95.6159
								1.20106	40.3753	1.18106	80.6231	1.20106	92.1712
								1.20069	37.9662	1.18069	77.9714	1.20069	94.6409
								1.20031	41.7984	1.18031	76.1341	1.20031	95.346
								1.19994	39.681	1.17994	77.3711	1.19994	90.183
								1.19957	35.8059	1.17957	77.5327	1.19957	88.9298
								1.19919	39.8033	1.17919	76.0967	1.19919	88.3655
								1.19882	51.0334	1.17882	68.9354	1.19882	77.9808
								1.19845	44.723	1.17845	67.7624	1.19845	76.5795
								1.19808	44.6533	1.17808	71.3143	1.19808	80.3819
								1.19771	43.9276	1.17771	69.5565	1.19771	76.8863
								1.19733	43.344	1.17733	63.6758	1.19733	77.3764
								1.19696	40.1602	1.17696	66.3177	1.19696	76.5717
								1.19659	42.0052	1.17659	66.6789	1.19659	73.721
								1.19622	46.2408	1.17622	70.2534	1.19622	69.8782
								1.19585	38.1578	1.17585	59.9694	1.19585	65.9776
								1.19548	40.3662	1.17548	60.1664	1.19548	65.9229
								1.19511	41.3658	1.17511	66.3332	1.19511	63.2712
								1.19474	39.6304	1.17474	59.6134	1.19474	66.1712
								1.19437	42.6297	1.17437	54.1348	1.19437	73.8126
								1.194	40.8574	1.174	59.0349	1.194	74.2796
								1.19363	40.2498	1.17363	60.5452	1.19363	69.4187
								1.19326	37.5467	1.17326	54.7896	1.19326	69.3405
								1.19289	38.6278	1.17289	55.3623	1.19289	67.5164
								1.19252	38.7462	1.17252	63.3687	1.19252	63.3176
								1.19215	44.0492	1.17215	54.3977	1.19215	63.1791
								1.19179	33.0148	1.17179	50.737	1.19179	63.8134
								1.19142	36.5994	1.17142	57.6282	1.19142	68.4209
								1.19105	39.7262	1.17105	58.3234	1.19105	65.9629
								1.19068	35.9387	1.17068	55.8554	1.19068	67.162
								1.19032	38.6691	1.17032	63.0577	1.19032	63.6119
								1.18995	44.049	1.16995	62.5351	1.18995	69.0168
								1.18958	41.8144	1.16958	57.9311	1.18958	66.0216
								1.18922	35.8841	1.16922	60.1385	1.18922	67.6302
								1.18885	37.1089	1.16885	58.3629	1.18885	65.063
								1.18848	43.7225	1.16848	61.2324	1.18848	59.0843
								1.18812	39.4972	1.16812	66.2269	1.18812	58.3177
								1.18775	38.7523	1.16775	61.118	1.18775	58.1431
								1.18739	41.3083	1.16739	60.6966	1.18739	62.7996
								1.18702	36.6138	1.16702	58.0638	1.18702	64.8024
								1.18666	37.246	1.16666	48.4996	1.18666	65.9724
								1.18629	45.7289	1.16629	50.6989	1.18629	60.5824
								1.18593	49.7831	1.16593	52.8178	1.18593	59.7643
								1.18556	33.443	1.16556	53.227	1.18556	57.4838
								1.1852	37.3399	1.1652	56.7499	1.1852	57.5971
								1.18483	40.6604	1.16483	56.1663	1.18483	62.7218
								1.18447	42.3725	1.16447	50.0996	1.18447	57.0589
								1.18411	36.5328	1.16411	53.5453	1.18411	58.0294
								1.18374	39.928	1.16374	54.182	1.18374	57.0354
								1.18338	44.0678	1.16338	54.437	1.18338	58.4525
								1.18302	39.5836	1.16302	56.8491	1.18302	51.7981
								1.18266	33.9967	1.16266	55.7292	1.18266	56.5663
								1.18229	35.3992	1.16229	53.3306	1.18229	56.2035
								1.18193	41.3362	1.16193	54.7466	1.18193	52.7148
								1.18157	34.3118	1.16157	50.6039	1.18157	52.8483
								1.18121	37.2286	1.16121	49.7299	1.18121	60.8368
								1.18085	35.4667	1.16085	49.6819	1.18085	53.7125
								1.18048	43.8996	1.16048	47.9644	1.18048	52.6639
								1.18012	43.2515	1.16012	56.9797	1.18012	50.7956
								1.17976	47.3293	1.15976	54.7841	1.17976	54.2158
								1.1794	52.9242	1.1594	58.4164	1.1794	63.7458
								1.17904	39.343	1.15904	59.5401	1.17904	57.1375
								1.17868	41.2338	1.15868	57.9107	1.17868	57.5811
								1.17832	38.5388	1.15832	56.4163	1.17832	57.9494
								1.17796	36.6066	1.15796	55.9422	1.17796	51.8434
								1.1776	34.2928	1.1576	55.2812	1.1776	52.6514
								1.17724	50.1724	1.15724	52.999	1.17724	62.7093
								1.17689	42.9899	1.15689	53.1995	1.17689	58.8311
								1.17653	37.3951	1.15653	59.3708	1.17653	57.4795
								1.17617	36.7784	1.15617	54.4384	1.17617	60.7619
								1.17581	40.3781	1.15581	53.7895	1.17581	59.0637
								1.17545	42.0524	1.15545	51.9709	1.17545	57.0904
								1.17509	34.0591	1.15509	52.4143	1.17509	54.6015
								1.17474	41.8322	1.15474	49.5866	1.17474	55.9016
								1.17438	43.8105	1.15438	51.394	1.17438	51.0089
[truncated: 575 more rows]

## Sheet: Supplementary Figure 6
0	26		0	23		0	10
0.00544	24.304		0.00541	27.0927		0.00541	14.1318
0.01088	23.3458		0.01082	32.0526		0.01082	18.0651
0.01632	23.9109		0.01622	37.9397		0.01623	21.8449
0.02176	26.024		0.02163	43.8568		0.02165	25.4598
0.0272	28.864		0.02704	49.1861		0.02706	29.5259
0.03264	31.3718		0.03245	54.2175		0.03247	33.5074
0.03808	34.2465		0.03785	58.3859		0.03788	36.9751
0.04352	40.852		0.04326	63.0146		0.04329	39.6897
0.04895	50.3924		0.04867	67.6131		0.0487	42.114
0.05439	62.8597		0.05408	71.2823		0.05412	42.7191
0.05983	77.5624		0.05948	73.7986		0.05953	42.291
0.06527	94.8937		0.06489	74.4423		0.06494	40.8598
0.07071	114.013		0.0703	74.91		0.07035	39.2187
0.07615	132.14		0.07571	73.8234		0.07576	36.3995
0.08159	149.04		0.08111	70.4824		0.08117	33.2795
0.08703	164.44		0.08652	64.6285		0.08658	31.6908
0.09247	178.042		0.09193	59.0565		0.092	30.7225
0.09791	190.197		0.09734	51.4789		0.09741	30.5617
0.10335	199.378		0.10274	45.216		0.10282	30.9771
0.10879	202.24		0.10815	38.9734		0.10823	30.4383
0.11423	201.14		0.11356	33.4774		0.11364	30.0102
0.11967	193.458		0.11897	28.7859		0.11905	28.3312
0.12511	180.897		0.12437	25.5577		0.12447	26.401
0.13055	164.075		0.12978	23.9935		0.12988	24.5355
0.13599	145.101		0.13519	23.0413		0.13529	23.5833
0.14142	124.326		0.1406	21.8623		0.1407	21.8746
0.14686	104.051		0.146	20.6493		0.14611	20.1982
0.1523	86.281		0.15141	19.8063		0.15152	18.3907
0.15774	71.8958		0.15682	19.3921		0.15693	16.7893
0.16318	60.1007		0.16223	19.7504		0.16235	14.4117
0.16862	50.1004		0.16763	20		0.16776	11.2231
0.17406	42.5709		0.17304	19.1252		0.17317	8.93993
0.1795	38.0922		0.17845	17.2421		0.17858	6.55236
0.18494	35.3162		0.18386	15.6998		0.18399	4.86943
0.19038	33.3962		0.18927	13.5154		0.1894	2.74462
0.19582	31.3921		0.19467	11.6821		0.19482	1.24568
0.20126	30.0141		0.20008	9.63053		0.20023	0.52862
0.2067	28.4962		0.20549	7.55282		0.20564	0.82414
0.21214	26.5881		0.2109	5.60449		0.21105	1.07487
0.21758	24.4962		0.2163	4.87564		0.21646	1.13106
0.22302	21.0669		0.22171	4		0.22187	1.44846
0.22846	18.2482		0.22712	4		0.22728	1.02037
0.23389	15.1258		0.23253	4.05901		0.2327	1.91751
0.23933	12.0562		0.23793	4.7854		0.23811	1.48659
0.24477	10.1501		0.24334	5.01148		0.24352	2.33641
0.25021	9.24311		0.24875	5.94507		0.24893	4.14388
0.25565	8.95894		0.25416	6.87866		0.25434	5.8313
0.26109	7.68015		0.25956	7		0.25975	6.86781
0.26653	7.69615		0.26497	7		0.26517	8.556
0.27197	9.29988		0.27038	7		0.27058	11.0763
0.27741	10.4659		0.27579	6.38699		0.27599	14.2567
0.28285	11.6856		0.28119	6		0.2814	16.7241
0.28829	13.6569		0.2866	6		0.28681	18.7261
0.29373	14.3439		0.29201	6		0.29222	20.6037
0.29917	15.0339		0.29742	6.34737		0.29763	22.4112
0.30461	15.7915		0.30282	7		0.30305	24.2186
0.31005	16.4407		0.30823	7.12319		0.30846	26.5392
0.31549	15.6562		0.31364	7.18389		0.31387	27.6545
0.32093	15.5006		0.31905	7		0.31928	27.3205
0.32636	15.9839		0.32445	7		0.32469	28.3779
0.3318	16.466		0.32986	7		0.3301	30.2558
0.33724	16.4107		0.33527	7.69053		0.33551	32.0682
0.34268	16.6101		0.34068	8.24021		0.34093	32.9103
0.34812	16.3737		0.34608	10.2654		0.34634	34.6343
0.35356	17.1858		0.35149	12.2647		0.35175	37.0076
0.359	17.9873		0.3569	13.6825		0.35716	38.4922
0.36444	19.6318		0.36231	17.2975		0.36257	41.1462
0.36988	21.9917		0.36771	21.8745		0.36798	44.742
0.37532	24.8274		0.37312	25.6361		0.3734	49.776
0.38076	29.6191		0.37853	30.3444		0.37881	55.8768
0.3862	36.4239		0.38394	36.3929		0.38422	61.1095
0.39164	44.7187		0.38935	42.7082		0.38963	66.9086
0.39708	53.7287		0.39475	47.1224		0.39504	71.1485
0.40252	64.8835		0.40016	50.4425		0.40045	71.3656
0.40796	74.4486		0.40557	54.5939		0.40586	68.2331
0.4134	83.4787		0.41098	57.1451		0.41128	63.1255
0.41883	91.367		0.41638	60.1688		0.41669	57.1884
0.42427	96.118		0.42179	64.0818		0.4221	50.5886
0.42971	95.7621		0.4272	68.01		0.42751	44.2531
0.43515	91.7606		0.43261	71.8189		0.43292	39.1153
0.44059	84.9812		0.43801	73.2017		0.43833	35.3051
0.44603	75.4178		0.44342	72.8182		0.44375	34.7093
0.45147	63.8381		0.44883	70.6974		0.44916	34.0102
0.45691	51.0513		0.45424	66.9299		0.45457	34.914
0.46235	40.0517		0.45964	63.405		--	--
0.46779	29.9817		0.46505	59.4803		--	--
0.47323	21.634		0.47046	54.3884		--	--
0.47867	17.8878		0.47587	47.9608		--	--
0.48411	16.8301		0.48127	43.4005		--	--
0.48955	16.2041		0.48668	36.6176		--	--
0.49499	16.1679		0.49209	30.379		--	--
0.50043	17.0317		0.4975	24.6455		--	--
0.50587	18.4773		0.5029	20.2638		--	--
0.5113	18.8919		0.50831	15.7676		--	--
0.51674	18.3002		0.51372	12.6049		--	--
0.52218	17.1912		0.51913	10.3772		--	--
0.52762	16.3343		0.52453	9.33571		--	--
0.53306	15.0539		0.52994	8.50833		--	--
0.5385	15		0.53535	8		--	--
0.54394	15.7997		0.54076	8		--	--
0.54938	17.9822		0.54616	7.80695		--	--
0.55482	21.4875		0.55157	7.79925		--	--
0.56026	24.0315		0.55698	9.15961		--	--
0.5657	27.056		0.56239	9.7319		--	--
0.57114	31.1454		0.56779	9.37356		--	--
0.57658	34.711		0.5732	9.01521		--	--
0.58202	39.4844		--	--		--	--
0.58746	44.4753		--	--		--	--
0.5929	48.929		--	--		--	--
0.59834	55.7179		--	--		--	--
0.60377	65.1925		--	--		--	--
0.60921	72.9103		--	--		--	--
0.61465	85.107		--	--		--	--
0.62009	96.2899		--	--		--	--
0.62553	107.325		--	--		--	--
0.63097	119.694		--	--		--	--
0.63641	133.219		--	--		--	--
0.64185	145.579		--	--		--	--
0.64729	160.203		--	--		--	--
0.65273	172.661		--	--		--	--
0.65817	184.266		--	--		--	--
0.66361	192.907		--	--		--	--
0.66905	198.347		--	--		--	--
0.67449	201.389		--	--		--	--
0.67993	201.75		--	--		--	--
0.68537	200.796		--	--		--	--
0.69081	197.135		--	--		--	--
0.69624	190.946		--	--		--	--
0.70168	183.619		--	--		--	--
0.70712	175.783		--	--		--	--
0.71256	164.116		--	--		--	--
0.718	150.03		--	--		--	--
0.72344	134.892		--	--		--	--
0.72888	117.79		--	--		--	--
0.73432	103.348		--	--		--	--
0.73976	89.1347		--	--		--	--
0.7452	73.6797		--	--		--	--
0.75064	61.8342		--	--		--	--
0.75608	51.9209		--	--		--	--
0.76152	41.4669		--	--		--	--
0.76696	32.7908		--	--		--	--
0.7724	25.466		--	--		--	--
0.77784	19.2577		--	--		--	--
0.78328	16.2083		--	--		--	--
0.78871	15.0121		--	--		--	--
0.79415	13.8124		--	--		--	--
0.79959	12.4935		--	--		--	--
0.80503	13.0075		--	--		--	--
0.81047	14.7035		--	--		--	--
0.81591	15.7997		--	--		--	--

## Sheet: Supplementary Figure 10
6S	7.21
5S	5.19
4S	3.37	4.84
3S	1.31

## Sheet: Supplementary Figure 11
0	0		0	0		0	0		0	0
1	0.4573		1	0.3109		1	0.2131		1	0.2294
2	1.3914		2	1.2057		2	1.3684		2	1.1914
3	3.1054		3	-0.5109		3	0.8727		3	2.2323
4	2.9864		4	1.2171		4	0.7307		4	2.1702

[truncated: 5 more sheets: Supplementary Figure 12, Supplementary Figure 13, Supplementary Figure 14, Supplementary Figure 16, Supplementary Figure 17]
